# Supplementary material for: (2,9-Dieth­oxy-1,10-phenanthroline-κ2 N,N′)bis­(thio­cyanato-κN)cobalt(II)
Source: Acta Crystallogr Sect E Struct Rep Online. 2008 Oct 31;64(Pt 11):m1484. doi: 10.1107/S160053680803496X (PMC2959597; doi:10.1107/S160053680803496X)
Supplement: Supplementary file 1 [file e-64-m1484-sup1.cif]

##############################################################################
###                                                                        ###
###        Electronic paper (Acta Crystallographica Section E)             ###
###                                                                        ###
##############################################################################
#                                                                            #
# This CIF contains the data in a paper accepted for publication in Acta     #
# Crystallographica Section E. It conforms to the requirements of Notes      #
# for Authors for Section E, and has been peer reviewed under the auspices   #
# of the IUCr Commission on Journals.                                        #
#                                                                            #
# Full details of the Crystallographic Information File format               #
# are given in the paper "The Crystallographic Information File (CIF):       #
# a New Standard Archive File for Crystallography" by S. R. Hall, F. H.      #
# Allen and I. D. Brown [Acta Cryst. (1991), A47, 655-685].                  #
#                                                                            #
# The current version of the core CIF dictionary is obtainable from          #
# ftp://ftp.iucr.org/pub/cif_core.dic. The current version number is 2.4.    #
#                                                                            #
# Software is freely available for graphical display of the structure(s) in  #
# this CIF.  For information consult the CIF home page http://www.iucr.org/  #
# cif/home.html                                                              #
#                                                                            #
# This file may be used for bona fide research purposes within the           #
# scientific community so long as proper attribution is given to the journal # 
# article from which it was obtained.                                        #
#                                                                            #
##############################################################################
                                             
data_I
_audit_creation_method     SHELXL-97
_chemical_name_systematic
;
(2,9-Diethoxy-1,10-phenanthroline-\k^2^<i>N</i>,<i>N</i>')bis(thiocyanato-\
\k<i>N</i>)cobalt(II)
;
_chemical_name_common     ?
_chemical_formula_moiety     'C18 H16 Co N4 O2 S2'
_chemical_formula_sum     'C18 H16 Co N4 O2 S2'
_chemical_formula_iupac     '[Co (N C S)2 (C16 H16 N2 O2)]'
_chemical_formula_weight     443.40
_chemical_melting_point     ?
_symmetry_cell_setting     Monoclinic
_symmetry_space_group_name_H-M     'P 21/n'
_symmetry_space_group_name_Hall     '-P 2yn'
loop_
    _symmetry_equiv_pos_as_xyz
    'x, y, z'
    '-x+1/2, y+1/2, -z+1/2'
    '-x, -y, -z'
    'x-1/2, -y-1/2, z-1/2'
_cell_length_a     8.7072(16)
_cell_length_b     15.625(3)
_cell_length_c     14.828(3)
_cell_angle_alpha     90.00
_cell_angle_beta     95.082(3)
_cell_angle_gamma     90.00
_cell_volume     2009.4(6)
_cell_formula_units_Z     4
_cell_measurement_reflns_used     3449
_cell_measurement_theta_min     2.61
_cell_measurement_theta_max     25.50
_cell_measurement_temperature     291(2)
_exptl_crystal_description     block
_exptl_crystal_colour     blue
_exptl_crystal_size_max     0.34
_exptl_crystal_size_mid     0.20
_exptl_crystal_size_min     0.10
_exptl_crystal_density_diffrn     1.466
_exptl_crystal_density_meas     ?
_exptl_crystal_density_method     'not measured'
_exptl_crystal_F_000     908
_exptl_absorpt_coefficient_mu     1.082
_exptl_absorpt_correction_type     multi-scan
_exptl_absorpt_process_details     '(SADABS; Sheldrick, 1996)'
_exptl_absorpt_correction_T_min     0.7073
_exptl_absorpt_correction_T_max     0.8986
_exptl_special_details
;
;
_diffrn_ambient_temperature     291(2)
_diffrn_radiation_type     MoK\a
_diffrn_radiation_wavelength     0.71073
_diffrn_radiation_source     'fine-focus sealed tube'
_diffrn_radiation_monochromator     graphite
_diffrn_measurement_device_type     'Siemens SMART CCD'
_diffrn_measurement_method     '\f and \w'
_diffrn_detector_area_resol_mean     ?
_diffrn_reflns_number     10517
_diffrn_reflns_av_R_equivalents     0.0313
_diffrn_reflns_av_sigmaI/netI     0.0355
_diffrn_reflns_theta_min     2.61
_diffrn_reflns_theta_max     25.50
_diffrn_reflns_theta_full     25.50
_diffrn_measured_fraction_theta_max     0.994
_diffrn_measured_fraction_theta_full     0.994
_diffrn_reflns_limit_h_min     -10
_diffrn_reflns_limit_h_max     10
_diffrn_reflns_limit_k_min     -18
_diffrn_reflns_limit_k_max     12
_diffrn_reflns_limit_l_min     -17
_diffrn_reflns_limit_l_max     16
_diffrn_standards_number     ?
_diffrn_standards_interval_count     ?
_diffrn_standards_interval_time     ?
_diffrn_standards_decay_%     ?
_refine_special_details
;
Refinement of <i>F</i>^2^ against ALL reflections. The weighted <i>R</i>-factor
<i>wR</i> and goodness of fit <i>S</i> are based on <i>F</i>^2^, conventional
<i>R</i>-factors <i>R</i> are based on <i>F</i>, with <i>F</i> set to zero for
negative <i>F</i>^2^. The threshold expression of <i>F</i>^2^ >
\s(<i>F</i>^2^) is used only for calculating <i>R</i>-factors(gt) <i>etc</i>.
and is not relevant to the choice of reflections for refinement.
<i>R</i>-factors based on <i>F</i>^2^ are statistically about twice as large
as those based on <i>F</i>, and <i>R</i>- factors based on ALL data will be
even larger.
;
_reflns_number_total     3726
_reflns_number_gt     2904
_reflns_threshold_expression     I>2\s(I)
_refine_ls_structure_factor_coef     Fsqd
_refine_ls_matrix_type     full
_refine_ls_R_factor_all     0.0824
_refine_ls_R_factor_gt     0.0697
_refine_ls_wR_factor_gt     0.2247
_refine_ls_wR_factor_ref     0.2393
_refine_ls_goodness_of_fit_ref     1.072
_refine_ls_restrained_S_all     1.072
_refine_ls_number_reflns     3726
_refine_ls_number_parameters     246
_refine_ls_number_restraints     0
_refine_ls_hydrogen_treatment     constr
_refine_ls_weighting_scheme     calc
_refine_ls_weighting_details
         'calc w=1/[\s^2^(Fo^2^)+(0.1606P)^2^+1.5683P] where P=(Fo^2^+2Fc^2^)/3'
_atom_sites_solution_hydrogens     geom
_atom_sites_solution_primary     direct
_atom_sites_solution_secondary     difmap
_refine_ls_shift/su_max     0.000
_refine_ls_shift/su_mean     0.000
_refine_diff_density_max     1.800
_refine_diff_density_min     -0.493
_refine_ls_extinction_method     none
_refine_ls_extinction_coef     ?
loop_
    _atom_type_symbol
    _atom_type_description
    _atom_type_scat_dispersion_real
    _atom_type_scat_dispersion_imag
    _atom_type_scat_source
    'C' 'C' 0.0033 0.0016
                         'International Tables Vol C Tables 4.2.6.8 and 6.1.1.4'
    'H' 'H' 0.0000 0.0000
                         'International Tables Vol C Tables 4.2.6.8 and 6.1.1.4'
    'N' 'N' 0.0061 0.0033
                         'International Tables Vol C Tables 4.2.6.8 and 6.1.1.4'
    'O' 'O' 0.0106 0.0060
                         'International Tables Vol C Tables 4.2.6.8 and 6.1.1.4'
    'Co' 'Co' 0.3494 0.9721
                         'International Tables Vol C Tables 4.2.6.8 and 6.1.1.4'
    'S' 'S' 0.1246 0.1234
                         'International Tables Vol C Tables 4.2.6.8 and 6.1.1.4'
_computing_data_collection     'SMART (Siemens, 1996)'
_computing_cell_refinement     'SAINT (Siemens, 1994)'
_computing_data_reduction     'SAINT (Siemens, 1994)'
_computing_structure_solution     'SHELXL97 (Sheldrick, 2008)'
_computing_structure_refinement     'SHELXL97 (Sheldrick, 2008)'
_computing_molecular_graphics     'DIAMOND (Brandenburg, 2005)'
_computing_publication_material     'SHELXTL (Sheldrick, 2008)'
loop_
    _atom_site_type_symbol
    _atom_site_label
    _atom_site_fract_x
    _atom_site_fract_y
    _atom_site_fract_z
    _atom_site_U_iso_or_equiv
    _atom_site_adp_type
    _atom_site_calc_flag
    _atom_site_refinement_flags
    _atom_site_occupancy
    _atom_site_disorder_assembly
    _atom_site_disorder_group
    Co Co1 0.90632(7) 0.18324(4) 0.31994(4) 0.0446(3) Uani d . 1 . .
    S S1 0.6802(3) 0.18997(12) 0.02186(11) 0.0835(6) Uani d . 1 . .
    S S2 1.4386(2) 0.18412(11) 0.30008(16) 0.0841(6) Uani d . 1 . .
    O O1 0.8363(4) 0.3691(2) 0.3802(2) 0.0599(9) Uani d . 1 . .
    O O2 0.9610(5) -0.0115(2) 0.2896(3) 0.0668(10) Uani d . 1 . .
    N N1 0.8007(4) 0.2359(3) 0.4237(2) 0.0474(9) Uani d . 1 . .
    N N2 0.8523(5) 0.0737(3) 0.3847(3) 0.0508(10) Uani d . 1 . .
    N N3 0.8028(5) 0.1958(3) 0.2003(3) 0.0577(11) Uani d . 1 . .
    N N4 1.1253(5) 0.1983(3) 0.3143(3) 0.0571(11) Uani d . 1 . .
    C C1 0.7782(5) 0.3180(3) 0.4418(3) 0.0461(11) Uani d . 1 . .
    C C2 0.7004(7) 0.3438(4) 0.5164(4) 0.0658(15) Uani d . 1 . .
    H H2 0.6861 0.4017 0.5275 0.079 Uiso calc R 1 . .
    C C3 0.6473(7) 0.2855(5) 0.5710(4) 0.0685(16) Uani d . 1 . .
    H H3 0.5963 0.3032 0.6203 0.082 Uiso calc R 1 . .
    C C4 0.6667(6) 0.1969(4) 0.5557(4) 0.0601(14) Uani d . 1 . .
    C C5 0.6155(7) 0.1293(5) 0.6092(4) 0.0719(17) Uani d . 1 . .
    H H5 0.5611 0.1424 0.6586 0.086 Uiso calc R 1 . .
    C C6 0.6434(7) 0.0464(5) 0.5905(4) 0.0741(18) Uani d . 1 . .
    H H6 0.6090 0.0036 0.6274 0.089 Uiso calc R 1 . .
    C C7 0.7254(6) 0.0239(4) 0.5145(4) 0.0593(13) Uani d . 1 . .
    C C8 0.7608(7) -0.0601(4) 0.4899(4) 0.0698(16) Uani d . 1 . .
    H H8 0.7302 -0.1055 0.5247 0.084 Uiso calc R 1 . .
    C C9 0.8390(7) -0.0767(4) 0.4160(4) 0.0680(15) Uani d . 1 . .
    H H9 0.8624 -0.1326 0.4004 0.082 Uiso calc R 1 . .
    C C10 0.8837(6) -0.0064(3) 0.3637(4) 0.0556(12) Uani d . 1 . .
    C C11 0.7747(5) 0.0888(3) 0.4597(3) 0.0508(12) Uani d . 1 . .
    C C12 0.7455(5) 0.1759(3) 0.4801(3) 0.0455(11) Uani d . 1 . .
    C C13 0.7502(6) 0.1927(3) 0.1260(4) 0.0503(12) Uani d . 1 . .
    C C14 1.2557(6) 0.1921(3) 0.3084(3) 0.0512(12) Uani d . 1 . .
    C C15 0.8523(7) 0.4599(4) 0.3978(4) 0.0715(16) Uani d . 1 . .
    H H15A 0.9004 0.4697 0.4585 0.086 Uiso calc R 1 . .
    H H15B 0.7522 0.4875 0.3922 0.086 Uiso calc R 1 . .
    C C16 0.9501(8) 0.4942(4) 0.3297(5) 0.090(2) Uani d . 1 . .
    H H16A 1.0500 0.4678 0.3375 0.135 Uiso calc R 1 . .
    H H16B 0.9608 0.5550 0.3374 0.135 Uiso calc R 1 . .
    H H16C 0.9032 0.4821 0.2701 0.135 Uiso calc R 1 . .
    C C17 1.0080(7) -0.0937(4) 0.2575(5) 0.0732(16) Uani d . 1 . .
    H H17A 0.9188 -0.1287 0.2388 0.088 Uiso calc R 1 . .
    H H17B 1.0713 -0.1237 0.3045 0.088 Uiso calc R 1 . .
    C C18 1.0986(8) -0.0743(5) 0.1784(5) 0.092(2) Uani d . 1 . .
    H H18A 1.0366 -0.0409 0.1348 0.139 Uiso calc R 1 . .
    H H18B 1.1274 -0.1269 0.1510 0.139 Uiso calc R 1 . .
    H H18C 1.1897 -0.0428 0.1989 0.139 Uiso calc R 1 . .
loop_
    _atom_site_aniso_label
    _atom_site_aniso_U_11
    _atom_site_aniso_U_22
    _atom_site_aniso_U_33
    _atom_site_aniso_U_12
    _atom_site_aniso_U_13
    _atom_site_aniso_U_23
    Co1 0.0453(4) 0.0551(5) 0.0342(4) -0.0015(3) 0.0081(3) 0.0025(3)
    S1 0.1125(15) 0.0887(12) 0.0451(9) -0.0064(9) -0.0165(9) 0.0053(7)
    S2 0.0513(9) 0.0844(12) 0.1190(16) 0.0024(7) 0.0205(9) 0.0091(10)
    O1 0.071(2) 0.058(2) 0.052(2) 0.0013(17) 0.0125(17) -0.0004(17)
    O2 0.080(3) 0.053(2) 0.069(2) 0.0074(18) 0.017(2) -0.0040(18)
    N1 0.0404(19) 0.068(3) 0.0341(19) -0.0015(17) 0.0057(15) 0.0015(18)
    N2 0.049(2) 0.059(2) 0.044(2) -0.0027(18) 0.0031(16) 0.0038(19)
    N3 0.052(2) 0.079(3) 0.042(2) -0.003(2) 0.0059(19) 0.004(2)
    N4 0.047(2) 0.079(3) 0.047(2) -0.005(2) 0.0087(18) -0.001(2)
    C1 0.042(2) 0.051(3) 0.045(3) 0.0039(18) 0.0017(19) -0.005(2)
    C2 0.062(3) 0.082(4) 0.054(3) 0.011(3) 0.011(3) -0.017(3)
    C3 0.058(3) 0.108(5) 0.042(3) 0.008(3) 0.017(2) -0.014(3)
    C4 0.044(3) 0.096(4) 0.039(3) 0.000(2) -0.001(2) -0.001(3)
    C5 0.060(3) 0.119(6) 0.039(3) -0.013(3) 0.016(2) 0.008(3)
    C6 0.067(4) 0.110(5) 0.047(3) -0.022(3) 0.013(3) 0.020(3)
    C7 0.053(3) 0.076(4) 0.048(3) -0.016(3) -0.001(2) 0.013(3)
    C8 0.068(4) 0.076(4) 0.063(4) -0.016(3) -0.007(3) 0.026(3)
    C9 0.070(4) 0.059(3) 0.072(4) -0.008(3) -0.007(3) 0.012(3)
    C10 0.053(3) 0.056(3) 0.055(3) 0.001(2) -0.006(2) 0.002(2)
    C11 0.044(2) 0.070(3) 0.037(2) -0.007(2) -0.0017(18) 0.008(2)
    C12 0.037(2) 0.064(3) 0.035(2) -0.0055(19) 0.0021(18) 0.008(2)
    C13 0.055(3) 0.052(3) 0.044(3) 0.001(2) 0.007(2) 0.005(2)
    C14 0.060(3) 0.051(3) 0.043(3) -0.005(2) 0.007(2) -0.001(2)
    C15 0.072(4) 0.064(4) 0.079(4) 0.000(3) 0.008(3) -0.009(3)
    C16 0.090(5) 0.065(4) 0.120(6) -0.007(4) 0.033(4) 0.009(4)
    C17 0.069(4) 0.062(3) 0.088(4) 0.007(3) -0.001(3) -0.016(3)
    C18 0.090(5) 0.084(5) 0.106(6) 0.006(4) 0.026(4) -0.022(4)
_geom_special_details
;
All e.s.d.'s (except the e.s.d. in the dihedral angle between two l.s. planes)
are estimated using the full covariance matrix. The cell e.s.d.'s are taken
into account individually in the estimation of e.s.d.'s in distances, angles
and torsion angles; correlations between e.s.d.'s in cell parameters are only
used when they are defined by crystal symmetry. An approximate (isotropic)
treatment of cell e.s.d.'s is used for estimating e.s.d.'s involving l.s.
planes.
;
loop_
    _geom_bond_atom_site_label_1
    _geom_bond_atom_site_label_2
    _geom_bond_site_symmetry_2
    _geom_bond_distance
    _geom_bond_publ_flag
    Co1 N3 . 1.928(4) y
    Co1 N4 . 1.930(5) y
    Co1 N1 . 2.035(4) y
    Co1 N2 . 2.038(4) y
    S1 C13 . 1.609(5) ?
    S2 C14 . 1.613(6) ?
    O1 C1 . 1.345(6) ?
    O1 C15 . 1.447(7) ?
    O2 C10 . 1.341(7) ?
    O2 C17 . 1.441(7) ?
    N1 C1 . 1.329(6) ?
    N1 C12 . 1.371(6) ?
    N2 C10 . 1.324(7) ?
    N2 C11 . 1.372(6) ?
    N3 C13 . 1.156(7) ?
    N4 C14 . 1.151(7) ?
    C1 C2 . 1.406(7) ?
    C2 C3 . 1.330(9) ?
    C2 H2 . 0.9300 ?
    C3 C4 . 1.415(9) ?
    C3 H3 . 0.9300 ?
    C4 C12 . 1.404(7) ?
    C4 C5 . 1.417(9) ?
    C5 C6 . 1.352(9) ?
    C5 H5 . 0.9300 ?
    C6 C7 . 1.431(8) ?
    C6 H6 . 0.9300 ?
    C7 C11 . 1.391(7) ?
    C7 C8 . 1.403(9) ?
    C8 C9 . 1.365(9) ?
    C8 H8 . 0.9300 ?
    C9 C10 . 1.419(8) ?
    C9 H9 . 0.9300 ?
    C11 C12 . 1.422(7) ?
    C15 C16 . 1.478(8) ?
    C15 H15A . 0.9700 ?
    C15 H15B . 0.9700 ?
    C16 H16A . 0.9600 ?
    C16 H16B . 0.9600 ?
    C16 H16C . 0.9600 ?
    C17 C18 . 1.501(9) ?
    C17 H17A . 0.9700 ?
    C17 H17B . 0.9700 ?
    C18 H18A . 0.9600 ?
    C18 H18B . 0.9600 ?
    C18 H18C . 0.9600 ?
loop_
    _geom_angle_atom_site_label_1
    _geom_angle_atom_site_label_2
    _geom_angle_atom_site_label_3
    _geom_angle_site_symmetry_1
    _geom_angle_site_symmetry_3
    _geom_angle
    _geom_angle_publ_flag
    N3 Co1 N4 . . 109.33(18) y
    N3 Co1 N1 . . 116.67(17) y
    N4 Co1 N1 . . 119.86(17) y
    N3 Co1 N2 . . 114.22(17) y
    N4 Co1 N2 . . 113.12(18) y
    N1 Co1 N2 . . 81.08(16) y
    C1 O1 C15 . . 119.7(4) ?
    C10 O2 C17 . . 120.1(4) ?
    C1 N1 C12 . . 118.1(4) ?
    C1 N1 Co1 . . 128.9(3) ?
    C12 N1 Co1 . . 113.0(3) ?
    C10 N2 C11 . . 118.7(4) ?
    C10 N2 Co1 . . 128.5(3) ?
    C11 N2 Co1 . . 112.8(3) ?
    C13 N3 Co1 . . 170.6(4) ?
    C14 N4 Co1 . . 168.0(4) ?
    N1 C1 O1 . . 111.4(4) ?
    N1 C1 C2 . . 121.7(5) ?
    O1 C1 C2 . . 126.9(5) ?
    C3 C2 C1 . . 120.0(6) ?
    C3 C2 H2 . . 120.0 ?
    C1 C2 H2 . . 120.0 ?
    C2 C3 C4 . . 121.3(5) ?
    C2 C3 H3 . . 119.3 ?
    C4 C3 H3 . . 119.3 ?
    C12 C4 C3 . . 115.5(5) ?
    C12 C4 C5 . . 118.3(6) ?
    C3 C4 C5 . . 126.2(6) ?
    C6 C5 C4 . . 121.9(5) ?
    C6 C5 H5 . . 119.1 ?
    C4 C5 H5 . . 119.1 ?
    C5 C6 C7 . . 120.6(5) ?
    C5 C6 H6 . . 119.7 ?
    C7 C6 H6 . . 119.7 ?
    C11 C7 C8 . . 116.4(5) ?
    C11 C7 C6 . . 118.8(6) ?
    C8 C7 C6 . . 124.8(5) ?
    C9 C8 C7 . . 121.5(5) ?
    C9 C8 H8 . . 119.2 ?
    C7 C8 H8 . . 119.2 ?
    C8 C9 C10 . . 118.2(6) ?
    C8 C9 H9 . . 120.9 ?
    C10 C9 H9 . . 120.9 ?
    N2 C10 O2 . . 112.2(4) ?
    N2 C10 C9 . . 122.1(5) ?
    O2 C10 C9 . . 125.7(5) ?
    N2 C11 C7 . . 123.2(5) ?
    N2 C11 C12 . . 116.5(4) ?
    C7 C11 C12 . . 120.3(5) ?
    N1 C12 C4 . . 123.3(5) ?
    N1 C12 C11 . . 116.5(4) ?
    C4 C12 C11 . . 120.1(4) ?
    N3 C13 S1 . . 178.6(5) ?
    N4 C14 S2 . . 179.6(5) ?
    O1 C15 C16 . . 106.5(5) ?
    O1 C15 H15A . . 110.4 ?
    C16 C15 H15A . . 110.4 ?
    O1 C15 H15B . . 110.4 ?
    C16 C15 H15B . . 110.4 ?
    H15A C15 H15B . . 108.6 ?
    C15 C16 H16A . . 109.5 ?
    C15 C16 H16B . . 109.5 ?
    H16A C16 H16B . . 109.5 ?
    C15 C16 H16C . . 109.5 ?
    H16A C16 H16C . . 109.5 ?
    H16B C16 H16C . . 109.5 ?
    O2 C17 C18 . . 105.2(5) ?
    O2 C17 H17A . . 110.7 ?
    C18 C17 H17A . . 110.7 ?
    O2 C17 H17B . . 110.7 ?
    C18 C17 H17B . . 110.7 ?
    H17A C17 H17B . . 108.8 ?
    C17 C18 H18A . . 109.5 ?
    C17 C18 H18B . . 109.5 ?
    H18A C18 H18B . . 109.5 ?
    C17 C18 H18C . . 109.5 ?
    H18A C18 H18C . . 109.5 ?
    H18B C18 H18C . . 109.5 ?
loop_
    _geom_torsion_atom_site_label_1
    _geom_torsion_atom_site_label_2
    _geom_torsion_atom_site_label_3
    _geom_torsion_atom_site_label_4
    _geom_torsion_site_symmetry_1
    _geom_torsion_site_symmetry_2
    _geom_torsion_site_symmetry_3
    _geom_torsion_site_symmetry_4
    _geom_torsion
    _geom_torsion_publ_flag
    N3 Co1 N1 C1 . . . . -68.1(4) ?
    N4 Co1 N1 C1 . . . . 67.6(4) ?
    N2 Co1 N1 C1 . . . . 179.2(4) ?
    N3 Co1 N1 C12 . . . . 111.0(3) ?
    N4 Co1 N1 C12 . . . . -113.3(3) ?
    N2 Co1 N1 C12 . . . . -1.7(3) ?
    N3 Co1 N2 C10 . . . . 66.4(4) ?
    N4 Co1 N2 C10 . . . . -59.6(5) ?
    N1 Co1 N2 C10 . . . . -178.3(4) ?
    N3 Co1 N2 C11 . . . . -114.3(3) ?
    N4 Co1 N2 C11 . . . . 119.8(3) ?
    N1 Co1 N2 C11 . . . . 1.0(3) ?
    N3 Co1 N4 C14 . . . . -90(2) ?
    N1 Co1 N4 C14 . . . . 132(2) ?
    N2 Co1 N4 C14 . . . . 39(2) ?
    C12 N1 C1 O1 . . . . -179.1(4) ?
    Co1 N1 C1 O1 . . . . 0.0(6) ?
    C12 N1 C1 C2 . . . . 0.0(7) ?
    Co1 N1 C1 C2 . . . . 179.1(4) ?
    C15 O1 C1 N1 . . . . -167.2(4) ?
    C15 O1 C1 C2 . . . . 13.7(8) ?
    N1 C1 C2 C3 . . . . 0.1(8) ?
    O1 C1 C2 C3 . . . . 179.0(5) ?
    C1 C2 C3 C4 . . . . -0.3(9) ?
    C2 C3 C4 C12 . . . . 0.3(8) ?
    C2 C3 C4 C5 . . . . 179.9(5) ?
    C12 C4 C5 C6 . . . . 1.4(8) ?
    C3 C4 C5 C6 . . . . -178.1(6) ?
    C4 C5 C6 C7 . . . . -0.6(9) ?
    C5 C6 C7 C11 . . . . -0.6(8) ?
    C5 C6 C7 C8 . . . . 179.6(6) ?
    C11 C7 C8 C9 . . . . -0.1(8) ?
    C6 C7 C8 C9 . . . . 179.7(5) ?
    C7 C8 C9 C10 . . . . -0.3(8) ?
    C11 N2 C10 O2 . . . . -179.4(4) ?
    Co1 N2 C10 O2 . . . . -0.1(6) ?
    C11 N2 C10 C9 . . . . 0.3(7) ?
    Co1 N2 C10 C9 . . . . 179.6(4) ?
    C17 O2 C10 N2 . . . . 178.8(4) ?
    C17 O2 C10 C9 . . . . -0.9(8) ?
    C8 C9 C10 N2 . . . . 0.3(8) ?
    C8 C9 C10 O2 . . . . 179.9(5) ?
    C10 N2 C11 C7 . . . . -0.8(7) ?
    Co1 N2 C11 C7 . . . . 179.8(4) ?
    C10 N2 C11 C12 . . . . 179.2(4) ?
    Co1 N2 C11 C12 . . . . -0.2(5) ?
    C8 C7 C11 N2 . . . . 0.7(7) ?
    C6 C7 C11 N2 . . . . -179.1(4) ?
    C8 C7 C11 C12 . . . . -179.3(5) ?
    C6 C7 C11 C12 . . . . 0.8(7) ?
    C1 N1 C12 C4 . . . . 0.0(7) ?
    Co1 N1 C12 C4 . . . . -179.2(4) ?
    C1 N1 C12 C11 . . . . -178.7(4) ?
    Co1 N1 C12 C11 . . . . 2.1(5) ?
    C3 C4 C12 N1 . . . . -0.2(7) ?
    C5 C4 C12 N1 . . . . -179.8(5) ?
    C3 C4 C12 C11 . . . . 178.4(5) ?
    C5 C4 C12 C11 . . . . -1.1(7) ?
    N2 C11 C12 N1 . . . . -1.3(6) ?
    C7 C11 C12 N1 . . . . 178.8(4) ?
    N2 C11 C12 C4 . . . . 180.0(4) ?
    C7 C11 C12 C4 . . . . 0.0(7) ?
    C1 O1 C15 C16 . . . . 167.3(5) ?
    C10 O2 C17 C18 . . . . -176.5(5) ?
data_global
_journal_date_recd_electronic     2008-10-23
_journal_date_accepted     2008-10-27
_journal_name_full     'Acta Crystallographica, Section E'
_journal_year     2008
_journal_volume     64
_journal_issue     11
_journal_page_first     m1484
_journal_page_last     m1484
_journal_paper_category     QM
_journal_coeditor_code     LH2718
_publ_contact_author_name     'Cao-Yuan Niu'
_publ_contact_author_address
;College of Sciences
Henan Agricultural University
Zhengzhou 450002
P. R. China
;
_publ_contact_author_email     niu_cy2000@yahoo.com.cn
_publ_contact_author_fax     '86 371 63554576'
_publ_contact_author_phone     '86 371 63978906'
_publ_section_title
;\
(2,9-Diethoxy-1,10-phenanthroline-\k^2^<i>N</i>,<i>N</i>')bis(thiocyanato-\
\k<i>N</i>)cobalt(II)
;
loop_
    _publ_author_name
    _publ_author_address
    'Zheng, Xian-Fu'
;
College of Sciences
Henan Agricultural University
Zhengzhou 450002
People's Republic of China
;
    'Su, Hui'
;
College of Sciences
Henan Agricultural University
Zhengzhou 450002
People's Republic of China
;
    'Zhou, Zhan-Fang'
;
College of Sciences
Henan Agricultural University
Zhengzhou 450002
People's Republic of China
;
    'Kou, Chun-Hong'
;
College of Sciences
Henan Agricultural University
Zhengzhou 450002
People's Republic of China
;
    'Niu, Cao-Yuan'
;
College of Sciences
Henan Agricultural University
Zhengzhou 450002
People's Republic of China
;
