# Supplementary material for: (2,9-Dieth­oxy-1,10-phenanthroline-κ2 N,N′)bis­(thio­cyanato-κN)cobalt(II)
Source: Acta Crystallogr Sect E Struct Rep Online. 2008 Oct 31;64(Pt 11):m1484. doi: 10.1107/S160053680803496X (PMC2959597; doi:10.1107/S160053680803496X)
Supplement: Supplementary file 2 [file e-64-m1484-Isup2.hkl]

# 
# h,k,l, Fc-squared, Fo-squared, sigma(Fo-squared) and status flag 
# 
data_I
_shelx_title ' A in P2(1)/n' 
_shelx_refln_list_code          4 
_shelx_F_calc_maximum      482.63 
_exptl_crystal_F_000       908.00 
_reflns_d_resolution_high  0.8255 
 
loop_ 
 _symmetry_equiv_pos_as_xyz 
 'x, y, z' 
 '-x+1/2, y+1/2, -z+1/2' 
 '-x, -y, -z' 
 'x-1/2, -y-1/2, z-1/2' 
 
_cell_length_a     8.7072 
_cell_length_b    15.6254 
_cell_length_c    14.8275 
_cell_angle_alpha  90.000 
_cell_angle_beta   95.082 
_cell_angle_gamma  90.000 
 
_shelx_F_squared_multiplier     1.000 
 
loop_ 
 _refln_index_h 
 _refln_index_k 
 _refln_index_l 
 _refln_F_squared_calc 
 _refln_F_squared_meas 
 _refln_F_squared_sigma 
 _refln_observed_status 
   4   0   0     3028.73     2805.44     64.57 o 
   6   0   0     1561.95     1584.59     40.94 o 
   8   0   0        2.39       -2.91      8.74 o 
  10   0   0        3.46       -2.27     11.33 o 
   1   1   0     2219.39     2151.88     67.36 o 
   2   1   0     3084.03     3327.08     81.98 o 
   3   1   0       51.42       36.06      2.93 o 
   4   1   0     5836.43     5190.99     94.29 o 
   5   1   0      319.76      304.88      8.20 o 
   6   1   0      401.14      378.00     10.20 o 
   7   1   0        0.23        0.15      3.88 o 
   8   1   0     1029.01      895.89     30.33 o 
   9   1   0      138.20      165.64     14.05 o 
  10   1   0       53.38       61.52     11.65 o 
   0   2   0     9365.14    15421.34    470.21 o 
   1   2   0     3457.05     3373.97     50.06 o 
   2   2   0     4131.92     4088.62     73.54 o 
   3   2   0      985.62      812.20     15.09 o 
   4   2   0      384.38      352.41     10.01 o 
   5   2   0       19.50       15.45      3.14 o 
   6   2   0      793.26      809.72     20.01 o 
   7   2   0      738.26      662.00     15.53 o 
   8   2   0      227.05      219.50     14.19 o 
   9   2   0       81.07      175.84     20.40 o 
  10   2   0       62.34       44.39     10.88 o 
   1   3   0      301.84      265.84      6.79 o 
   2   3   0       79.81       93.81      2.92 o 
   3   3   0      273.76      239.85      6.21 o 
   4   3   0      615.22      536.99     11.57 o 
   5   3   0     2147.00     1836.95     37.31 o 
   6   3   0      263.32      227.41      9.37 o 
   7   3   0       26.09       34.88      5.29 o 
   8   3   0      283.07      267.92     15.57 o 
   9   3   0      341.28      517.37     29.31 o 
  10   3   0        4.89       18.98     16.19 o 
   0   4   0      571.55      841.43     23.27 o 
   1   4   0     3570.56     3367.35    102.33 o 
   2   4   0       59.70       72.66      4.00 o 
   3   4   0        9.60        6.76      1.62 o 
   4   4   0       72.20       69.87      3.71 o 
   5   4   0       84.00       72.76      5.29 o 
   6   4   0        3.48        2.34      3.95 o 
   7   4   0      306.41      285.69     11.50 o 
   8   4   0        1.13       -3.33      5.48 o 
  10   4   0        1.90        7.87      8.44 o 
   1   5   0       72.76       87.96      4.33 o 
   2   5   0      734.10      726.69     16.37 o 
   3   5   0       27.54       26.06      2.24 o 
   4   5   0     1346.85     1291.31     20.54 o 
   5   5   0     3366.63     3186.47     61.50 o 
   6   5   0        2.19       -0.19      3.49 o 
   7   5   0       14.73        8.17      4.04 o 
   8   5   0       62.66       68.34     27.53 o 
   9   5   0      215.33      252.82     16.48 o 
  10   5   0       14.01       18.98     12.14 o 
   0   6   0    22567.87    34573.59    776.12 o 
   1   6   0     3236.28     3064.75     58.72 o 
   2   6   0      396.09      370.05     10.46 o 
   3   6   0      149.19      154.96      6.31 o 
   4   6   0      165.37      149.94      5.01 o 
   5   6   0      373.56      331.00      9.18 o 
   6   6   0     1979.76     1822.82     32.22 o 
   7   6   0        0.82        1.19      4.53 o 
   8   6   0       61.21       55.25      9.35 o 
   9   6   0      171.44      210.81     15.49 o 
   1   7   0     1097.88     1078.90     23.75 o 
   2   7   0     1285.90     1072.09     28.88 o 
   3   7   0     1137.04     1138.98     25.15 o 
   4   7   0     5170.71     4813.45    110.01 o 
   5   7   0       27.42       25.32      3.61 o 
   6   7   0       82.96       94.00      5.77 o 
   7   7   0        3.60        3.72      4.12 o 
   8   7   0      387.49      382.83     14.23 o 
   9   7   0       27.71       38.81      7.16 o 
   0   8   0    20002.99    30960.18    697.84 o 
   1   8   0      347.22      362.42     11.19 o 
   2   8   0      835.35      810.20     19.48 o 
   3   8   0       54.34       57.59      5.74 o 
   4   8   0      496.18      495.19     42.10 o 
   5   8   0        6.10        6.90      4.69 o 
   6   8   0     1078.44      999.22     20.63 o 
   7   8   0      140.24      126.47      8.28 o 
   8   8   0        3.28        0.61      4.77 o 
   9   8   0        2.04        4.21     11.98 o 
   1   9   0        1.41       -1.19      3.41 o 
   2   9   0      935.64      843.94     20.71 o 
   3   9   0       32.09       33.37      4.81 o 
   4   9   0     2644.03     2493.66     61.89 o 
   5   9   0      388.94      334.56     15.26 o 
   6   9   0       42.02       59.06      8.07 o 
   7   9   0        7.53       10.54      6.27 o 
   8   9   0      456.36      439.77     32.06 o 
   9   9   0        3.75       22.99     13.60 o 
   0  10   0     6641.52    10330.24    257.29 o 
   1  10   0     1052.20      956.27     20.67 o 
   2  10   0       91.24      110.98      8.21 o 
   3  10   0     1163.60     1050.96     25.33 o 
   4  10   0        4.69        8.66      5.15 o 
   5  10   0       88.26      101.33     22.02 o 
   6  10   0      205.02      206.93     13.28 o 
   7  10   0      164.77      155.03     12.52 o 
   8  10   0        2.47      -14.90     10.04 o 
   1  11   0     1169.65     1032.69     22.26 o 
   2  11   0      163.90      168.48      7.87 o 
   3  11   0      124.55      121.21      9.31 o 
   4  11   0       10.10       13.99      5.84 o 
   5  11   0      728.93      709.22     45.66 o 
   6  11   0       16.64       32.84      7.23 o 
   7  11   0       47.32       26.88     12.63 o 
   8  11   0        5.62       -2.91     10.36 o 
   0  12   0      363.82      486.34     19.46 o 
   1  12   0      657.89      612.62     29.82 o 
   2  12   0      187.66      241.26     25.26 o 
   3  12   0        4.42        0.92      4.14 o 
   4  12   0       32.66       38.62      7.42 o 
   5  12   0       21.31       30.08     11.33 o 
   6  12   0      114.30      124.35     18.13 o 
   7  12   0      112.03      119.17     18.78 o 
   8  12   0        2.76        2.91     11.98 o 
   1  13   0       72.64       69.23      5.94 o 
   2  13   0      311.61      343.95     11.85 o 
   3  13   0      294.32      284.49     12.81 o 
   4  13   0      214.31      204.17     11.41 o 
   5  13   0      434.41      425.87     16.70 o 
   6  13   0        0.68       -3.89      9.72 o 
   7  13   0        4.08        6.99      8.44 o 
   0  14   0      636.07      907.70     30.92 o 
   1  14   0        9.49        6.59      4.26 o 
   2  14   0        1.68       13.66      5.32 o 
   3  14   0      142.88      117.06     14.46 o 
   4  14   0        0.95        3.76      5.10 o 
   5  14   0       26.22       21.93      8.79 o 
   6  14   0      248.67      210.12     17.46 o 
   7  14   0        0.10      -10.63      7.09 o 
   1  15   0        0.07        0.71      4.07 o 
   2  15   0      480.71      475.88     26.83 o 
   3  15   0        5.82        7.22      5.27 o 
   4  15   0      215.59      247.21     17.81 o 
   5  15   0       19.02       26.08      9.26 o 
   6  15   0        0.20        2.19      8.09 o 
   0  16   0     1265.12     1952.68     56.06 o 
   1  16   0       10.92        9.79      5.55 o 
   2  16   0        0.17       17.39      5.80 o 
   3  16   0       49.16       45.26     10.19 o 
   4  16   0       55.80       62.62     17.97 o 
   5  16   0        1.22       -2.79      8.03 o 
   1  17   0       15.35       17.43      6.24 o 
   2  17   0       54.50       19.88     19.59 o 
   3  17   0        5.13        1.51      7.19 o 
   4  17   0       31.71       27.33     22.02 o 
   0  18   0      171.70      312.24     18.81 o 
   1  18   0       27.03       26.62      8.69 o 
   2  18   0       26.09       35.70     10.35 o 
   3  18   0       27.91       33.72     10.69 o 
  -9   0   1       38.46       38.21     13.60 o 
  -7   0   1      398.13      389.25     24.29 o 
  -5   0   1       17.62       20.56      3.89 o 
  -3   0   1     1995.33     1974.47     38.41 o 
  -1   0   1    25375.18    23762.14    535.95 o 
   1   0   1      403.72      253.56     23.64 o 
   3   0   1     5084.79     4787.56    187.50 o 
   5   0   1      100.19      114.07      7.21 o 
   7   0   1       99.31      117.68     13.92 o 
   9   0   1      418.53      362.05     26.88 o 
 -10   1   1       15.56       13.10      9.04 o 
  -9   1   1      478.53      445.94     21.18 o 
  -8   1   1        4.74        8.24      6.52 o 
  -7   1   1      131.94      114.67     18.62 o 
  -6   1   1      391.63      407.12     14.21 o 
  -5   1   1      513.88      416.95      9.83 o 
  -4   1   1      554.36      470.79     10.38 o 
  -3   1   1    10578.13    10061.97    157.82 o 
  -2   1   1     1088.10     1144.59     19.41 o 
  -1   1   1      310.34      251.05      5.24 o 
   1   1   1    15322.93    25156.70    455.27 o 
   2   1   1     6172.12     6260.19    111.06 o 
   3   1   1     5721.83     6565.23    143.57 o 
   4   1   1      813.36      793.01     17.82 o 
   5   1   1     1308.48     1161.29     21.81 o 
   6   1   1      352.49      320.53      9.41 o 
   7   1   1      187.67      168.18      7.46 o 
   8   1   1      338.90      327.34     14.87 o 
   9   1   1      147.77      128.25     18.13 o 
  10   1   1        0.15       -6.06      7.98 o 
 -10   2   1       49.86      111.70     13.17 o 
  -9   2   1       41.68       33.07      9.25 o 
  -8   2   1        0.72       17.39     18.94 o 
  -7   2   1     1082.18     1010.62     24.70 o 
  -6   2   1     3067.95     2905.27     56.80 o 
  -5   2   1       31.89       36.20      4.86 o 
  -4   2   1      761.59      780.31     15.33 o 
  -3   2   1     1913.30     1948.83     32.72 o 
  -2   2   1       83.10       78.03      3.00 o 
  -1   2   1      193.00      166.93      5.61 o 
   0   2   1     5089.23     4897.13    117.07 o 
   1   2   1      194.97      324.79      9.27 o 
   2   2   1       17.25        9.78      2.46 o 
   3   2   1       60.44       80.82      5.45 o 
   4   2   1       12.56       12.55      4.64 o 
   5   2   1       71.85       91.18     12.03 o 
   6   2   1     1088.11     1044.70     20.94 o 
   7   2   1       30.92       32.16      4.28 o 
   8   2   1      251.68      258.91     21.56 o 
   9   2   1      554.45      529.13     24.29 o 
  10   2   1        0.57       18.87      9.22 o 
 -10   3   1      110.07      136.11     14.30 o 
  -9   3   1      194.52      197.97     37.73 o 
  -8   3   1      527.68      871.63     64.28 o 
  -7   3   1        4.56        4.97      8.42 o 
  -6   3   1      512.30      480.21     14.26 o 
  -5   3   1      205.81      170.93      6.18 o 
  -4   3   1     1730.04     1514.37     26.91 o 
  -3   3   1        0.42       -0.39      1.63 o 
  -2   3   1    24498.45    23509.26    313.49 o 
  -1   3   1     4470.00     4461.36     82.30 o 
   0   3   1     1380.45     1308.75     25.75 o 
   1   3   1      356.61      562.31     10.87 o 
   2   3   1      224.78      216.01      6.32 o 
   3   3   1       25.89       23.31      6.15 o 
   4   3   1     6635.39     5782.88    105.14 o 
   5   3   1       18.68       22.26      3.57 o 
   6   3   1     1347.54     1210.43     27.46 o 
   7   3   1       40.71       42.34      5.66 o 
   8   3   1      611.59      560.71     17.92 o 
   9   3   1        8.72       11.82      7.79 o 
  10   3   1      136.59      187.03     15.88 o 
 -10   4   1      140.22      200.47     16.48 o 
  -9   4   1        4.50        6.02      7.90 o 
  -8   4   1        0.41       -7.28     11.01 o 
  -7   4   1        0.05        8.79      7.77 o 
  -6   4   1     2147.92     2009.80     41.46 o 
  -5   4   1      216.68      206.24      6.97 o 
  -4   4   1     1787.33     1779.92     31.24 o 
  -3   4   1     1088.65     1091.74     17.20 o 
  -2   4   1     2328.61     2265.24     36.10 o 
  -1   4   1      569.67      522.32     12.17 o 
   0   4   1    59952.26    50735.14    918.79 o 
   1   4   1       67.92       92.41      3.46 o 
   2   4   1    13775.11    12706.35    185.74 o 
   3   4   1       85.39       69.32      4.12 o 
   4   4   1      721.45      642.16     15.57 o 
   5   4   1      519.31      501.05     15.97 o 
   6   4   1     2020.46     2036.79     42.30 o 
   7   4   1       47.44       40.85      5.42 o 
   8   4   1       97.01      113.30      8.45 o 
   9   4   1        3.51        8.31     12.63 o 
  10   4   1        0.41       36.59     13.92 o 
 -10   5   1       28.12       30.05     10.37 o 
  -9   5   1      104.03      102.30     12.21 o 
  -8   5   1      334.80      562.92     27.36 o 
  -7   5   1       66.56       63.36      8.53 o 
  -6   5   1      101.88       96.50     12.29 o 
  -5   5   1     1023.64      979.67     19.69 o 
  -4   5   1     1448.37     1407.74     22.17 o 
  -3   5   1       58.23       45.47      3.19 o 
  -2   5   1    14476.58    13558.28    246.69 o 
  -1   5   1      413.14      461.12     11.62 o 
   0   5   1      208.12      159.62      6.12 o 
   1   5   1      794.81     1151.11     21.25 o 
   2   5   1      564.60      598.84     12.00 o 
   3   5   1        4.60       12.37      1.66 o 
   4   5   1     4603.67     4306.83     66.26 o 
   5   5   1       21.31       14.18      6.32 o 
   6   5   1     1155.86     1112.42     26.14 o 
   7   5   1      220.44      204.16     10.04 o 
   8   5   1      292.08      269.55     15.65 o 
   9   5   1       29.35       15.12      8.00 o 
  10   5   1      117.05      151.23     21.70 o 
 -10   6   1       77.86       94.84     13.28 o 
  -9   6   1       12.80       16.91     10.36 o 
  -8   6   1        1.71        8.41     10.52 o 
  -7   6   1      268.46      208.74     10.53 o 
  -6   6   1      275.59      292.00      9.17 o 
  -5   6   1      365.42      355.17      9.71 o 
  -4   6   1      821.51      843.32     16.74 o 
  -3   6   1     2717.87     2841.39     55.62 o 
  -2   6   1      730.77      706.05     16.80 o 
  -1   6   1     2266.46     2040.36     47.45 o 
   0   6   1    11259.64    10652.07    194.58 o 
   1   6   1       29.85       45.16      3.88 o 
   2   6   1      667.35      577.67     13.93 o 
   3   6   1     1226.60     1069.17     20.06 o 
   4   6   1      134.44      122.60      5.80 o 
   5   6   1     1055.81     1087.95     20.61 o 
   6   6   1      671.29      694.44     16.26 o 
   7   6   1      387.87      381.73     13.86 o 
   8   6   1        2.42       -0.11      7.61 o 
   9   6   1      102.67      108.16     18.46 o 
  -9   7   1      233.75      226.39     12.37 o 
  -8   7   1       26.20       21.17      5.43 o 
  -7   7   1      204.98      192.36     20.07 o 
  -6   7   1      149.46      139.77      7.76 o 
  -5   7   1      777.88      700.18     17.56 o 
  -4   7   1      185.50      198.46      8.24 o 
  -3   7   1     1538.46     1352.57     29.45 o 
  -2   7   1       32.66       44.12      4.22 o 
  -1   7   1     1382.47     1480.37    105.90 o 
   0   7   1      701.90      785.22     18.60 o 
   1   7   1      997.31     1603.32     29.40 o 
   2   7   1      628.22      724.16     17.22 o 
   3   7   1       16.71       14.12      4.00 o 
   4   7   1      180.86      220.05      8.89 o 
   5   7   1      578.76      528.15     13.18 o 
   6   7   1       11.69       17.70      4.63 o 
   7   7   1      146.94      134.93      8.93 o 
   8   7   1        9.04        9.31      7.04 o 
   9   7   1      126.07      145.73     20.40 o 
  -9   8   1        5.47        8.76      5.69 o 
  -8   8   1        0.65        3.10      4.81 o 
  -7   8   1      582.11      482.09     15.69 o 
  -6   8   1       21.68       22.86      4.75 o 
  -5   8   1      314.18      336.61     15.09 o 
  -4   8   1      132.04      123.10      6.88 o 
  -3   8   1      363.54      354.61     13.74 o 
  -2   8   1     1359.82     1381.17     30.17 o 
  -1   8   1      583.66      524.29     14.25 o 
   0   8   1      392.31      401.18     14.79 o 
   1   8   1        1.52        6.29      2.68 o 
   2   8   1        9.69        2.63      2.37 o 
   3   8   1      608.84      545.32     14.52 o 
   4   8   1      210.81      211.55     10.93 o 
   5   8   1       13.49       15.57      6.10 o 
   6   8   1       68.43       61.91      5.17 o 
   7   8   1      254.48      254.34      9.86 o 
   8   8   1        4.97        1.62     10.36 o 
   9   8   1      262.60      204.34     23.96 o 
  -9   9   1      100.54      113.11      9.96 o 
  -8   9   1       10.57        6.62      5.07 o 
  -7   9   1       57.26       74.71     22.99 o 
  -6   9   1      126.40      126.27     10.50 o 
  -5   9   1      720.94      667.37     23.20 o 
  -4   9   1      180.65      146.87      9.81 o 
  -3   9   1      863.58      772.48     19.85 o 
  -2   9   1     1378.44     1320.10     30.34 o 
  -1   9   1     1804.84     1818.53     59.66 o 
   0   9   1       75.61       75.43      5.56 o 
   1   9   1      287.82      510.24     12.81 o 
   2   9   1      368.83      356.04     10.25 o 
   3   9   1        3.86       10.04      5.51 o 
   4   9   1      691.63      632.28     21.35 o 
   5   9   1      206.83      187.44     11.20 o 
   6   9   1       18.78       24.47      5.26 o 
   7   9   1      194.82      173.34     13.05 o 
   8   9   1       58.04       48.90     15.22 o 
   9   9   1       65.89       55.05     16.84 o 
  -8  10   1        1.50        3.34      6.36 o 
  -7  10   1       97.87       96.19     10.79 o 
  -6  10   1      310.66      307.13     16.08 o 
  -5  10   1        0.39        6.96      5.50 o 
  -4  10   1      701.76      658.67     22.87 o 
  -3  10   1       28.55       34.48      4.91 o 
  -2  10   1      147.70      161.80      8.35 o 
  -1  10   1      674.70      615.07     25.26 o 
   0  10   1     5285.67     4744.60     80.59 o 
   1  10   1       12.97       17.17      3.72 o 
   2  10   1     2413.06     2094.56     38.82 o 
   3  10   1      328.52      333.48     12.38 o 
   4  10   1      160.78      176.09     13.12 o 
   5  10   1       63.65       74.50      8.24 o 
   6  10   1      527.62      532.49     21.20 o 
   7  10   1       15.42       28.17     12.63 o 
   8  10   1       29.17       30.44     13.92 o 
  -8  11   1       32.11       56.35     14.57 o 
  -7  11   1        4.03       -4.60      5.76 o 
  -6  11   1      126.00      132.63     11.98 o 
  -5  11   1        4.61        1.44      5.06 o 
  -4  11   1       95.07       83.01      8.92 o 
  -3  11   1      199.48      183.32     11.75 o 
  -2  11   1     3343.31     2947.54     60.34 o 
  -1  11   1       57.22       55.59      5.08 o 
   0  11   1      346.61      331.78     10.58 o 
   1  11   1       12.71       24.86      4.07 o 
   2  11   1      925.18      859.02     19.50 o 
   3  11   1       46.30       50.39      6.10 o 
   4  11   1     1331.26     1150.95     29.09 o 
   5  11   1       18.72       28.04      5.72 o 
   6  11   1       35.78       48.58     13.92 o 
   7  11   1        0.10       -1.64      7.23 o 
   8  11   1      132.63      132.70     15.30 o 
  -8  12   1        0.10       -5.51     10.04 o 
  -7  12   1       46.43       31.41     12.63 o 
  -6  12   1      314.50      299.23     16.92 o 
  -5  12   1        1.25       -0.25      5.71 o 
  -4  12   1      628.15      635.96     23.56 o 
  -3  12   1       33.78       21.59      6.04 o 
  -2  12   1      104.61      113.85      7.81 o 
  -1  12   1      347.27      310.18     12.43 o 
   0  12   1     1673.69     1398.22     28.72 o 
   1  12   1        0.98       -0.64      3.39 o 
   2  12   1      272.77      224.51      9.19 o 
   3  12   1      247.53      283.85     43.55 o 
   4  12   1       32.83       32.28      5.77 o 
   5  12   1        0.12       -2.27      6.50 o 
   6  12   1      593.12      562.07     25.82 o 
   7  12   1        6.09       -0.15      6.92 o 
   8  12   1       14.50        7.45      9.85 o 
  -7  13   1        2.98       -8.10     10.36 o 
  -6  13   1       38.62       48.08      9.02 o 
  -5  13   1      420.17      385.64     18.87 o 
  -4  13   1      227.45      236.67     14.51 o 
  -3  13   1       27.89       27.31      6.96 o 
  -2  13   1      863.14      784.58     19.63 o 
  -1  13   1      148.84      119.05      8.31 o 
   0  13   1       74.71       90.67      6.60 o 
   1  13   1       55.83       77.83      6.11 o 
   2  13   1       11.44        9.85      4.62 o 
   3  13   1      124.83      121.14      8.85 o 
   4  13   1      419.65      378.73     22.99 o 
   5  13   1        5.33        7.88      7.55 o 
   6  13   1      115.51      127.07     20.40 o 
   7  13   1      151.79      147.58     18.62 o 
  -7  14   1      173.91      160.95     22.02 o 
  -6  14   1       38.82       36.27     12.31 o 
  -5  14   1       24.13       19.71      7.55 o 
  -4  14   1       41.65       42.79      8.69 o 
  -3  14   1       32.66       32.18      6.51 o 
  -2  14   1       52.13       36.95      5.60 o 
  -1  14   1       86.53       83.81      9.54 o 
   0  14   1      572.42      451.45     13.86 o 
   1  14   1        4.29        1.46      4.39 o 
   2  14   1       79.59       82.82      7.83 o 
   3  14   1      104.33      115.78     16.68 o 
   4  14   1       77.23       55.31      9.94 o 
   5  14   1        8.31        7.66      7.88 o 
   6  14   1       74.70       78.59     12.69 o 
  -6  15   1        1.04        2.78      8.07 o 
  -5  15   1       61.14       76.50     12.45 o 
  -4  15   1       34.09       14.04      9.26 o 
  -3  15   1      222.09      187.71     11.68 o 
  -2  15   1       26.97       22.86      7.89 o 
  -1  15   1      218.21      282.02     30.39 o 
   0  15   1        9.06       15.70      4.83 o 
   1  15   1      189.23      285.30     12.91 o 
   2  15   1       15.71       12.51      5.76 o 
   3  15   1       24.83       49.87     12.63 o 
   4  15   1       21.00       31.09      9.15 o 
   5  15   1      117.51      120.04     14.34 o 
   6  15   1        1.04       -5.59      7.70 o 
  -5  16   1        0.61      -10.22      6.82 o 
  -4  16   1       26.63       12.31     11.50 o 
  -3  16   1        0.63        7.93      5.80 o 
  -2  16   1       14.83       10.89      5.83 o 
  -1  16   1      308.60      317.72     13.79 o 
   0  16   1       86.62       75.57      7.45 o 
   1  16   1        0.77        2.00      5.49 o 
   2  16   1      160.12      155.49     14.01 o 
   3  16   1      261.25      244.51     17.10 o 
   4  16   1        1.05       -6.79      6.91 o 
   5  16   1        0.54       -0.94      8.09 o 
  -4  17   1       27.33       13.50     10.85 o 
  -3  17   1       43.10       37.89     24.61 o 
  -2  17   1      147.05      126.35     10.46 o 
  -1  17   1       42.01       56.40      7.95 o 
   0  17   1       29.71       38.51      6.37 o 
   1  17   1        0.35        0.82      6.85 o 
   2  17   1       79.36       67.00     10.97 o 
   3  17   1        0.39       10.83      8.55 o 
   4  17   1       94.28       90.23     13.51 o 
  -3  18   1       19.98       21.37      9.63 o 
  -2  18   1        0.05       -2.50      5.76 o 
  -1  18   1       14.92       12.09      6.25 o 
   0  18   1       81.65       85.03     11.98 o 
   1  18   1        0.00       -0.49      7.84 o 
   2  18   1       49.89       52.73     11.05 o 
   3  18   1       11.84       -2.14     14.57 o 
 -10   0   2      141.81      116.58     19.11 o 
  -8   0   2        8.40        4.21      8.74 o 
  -6   0   2     1368.25     1253.90     33.15 o 
  -4   0   2     2705.63     2664.20     51.69 o 
  -2   0   2     2586.52     2489.94     59.08 o 
   0   0   2       77.70       71.57      4.86 o 
   2   0   2   232931.95   308624.63  15087.56 o 
   6   0   2     2229.62     2075.61     51.98 o 
   8   0   2      277.22      295.43     15.16 o 
  10   0   2       11.25        7.77     13.28 o 
 -10   1   2       13.54       19.59      9.62 o 
  -9   1   2      153.01      152.13     19.75 o 
  -8   1   2      229.82      256.35     15.34 o 
  -7   1   2      278.08      269.75     19.27 o 
  -6   1   2      903.37      880.07     17.78 o 
  -5   1   2       37.42       33.32      2.75 o 
  -4   1   2      148.64      136.25      4.92 o 
  -3   1   2     1375.22     1400.05     22.08 o 
  -2   1   2    26569.48    25078.23    408.43 o 
  -1   1   2     5808.45     5563.67     69.69 o 
   0   1   2    10365.12    10168.63    162.33 o 
   1   1   2     2537.39     2503.45     46.72 o 
   2   1   2     8674.51    14375.80    224.04 o 
   3   1   2      203.97      208.56      8.09 o 
   4   1   2     1341.57     1329.98     27.42 o 
   5   1   2       25.81       21.04      3.02 o 
   6   1   2     2154.76     1954.58     35.09 o 
   7   1   2       66.71       56.92      5.17 o 
   8   1   2       11.53       -3.26      3.76 o 
   9   1   2        3.64        7.74      7.90 o 
  10   1   2      277.97      229.81     38.54 o 
 -10   2   2      104.81       96.74     24.61 o 
  -8   2   2      344.02      305.81     16.59 o 
  -7   2   2      184.02      168.99     11.67 o 
  -6   2   2     2491.89     2389.05     42.22 o 
  -5   2   2     2904.52     2606.10     44.51 o 
  -4   2   2     1229.73     1235.02     22.60 o 
  -3   2   2       66.55       60.69      2.96 o 
  -2   2   2       26.38       19.27      2.10 o 
  -1   2   2     1147.39     1028.40     15.55 o 
   0   2   2      129.25      161.57      4.31 o 
   1   2   2     2427.67     2406.02     45.67 o 
   2   2   2       22.57       59.81      3.18 o 
   3   2   2     1291.72     1225.44     24.73 o 
   4   2   2        3.72        7.12      4.21 o 
   5   2   2     1287.41     1171.46     25.74 o 
   6   2   2      654.96      597.56     14.28 o 
   7   2   2      119.44      111.05      7.48 o 
   8   2   2      155.63      176.02      8.44 o 
   9   2   2      399.46      370.28     19.09 o 
  10   2   2       29.88       34.20     10.40 o 
 -10   3   2        5.48       -2.83      8.44 o 
  -9   3   2      543.04      479.69     32.87 o 
  -8   3   2        7.72       -4.58      9.07 o 
  -6   3   2      240.08      248.35      8.28 o 
  -5   3   2      188.84      192.28      6.87 o 
  -4   3   2       50.76       59.67      3.51 o 
  -3   3   2     8819.95     8000.79    126.45 o 
  -2   3   2     2063.20     1898.25     30.66 o 
  -1   3   2     5023.40     5208.95     96.00 o 
   0   3   2        7.51        5.93      1.46 o 
   1   3   2      244.17      322.47      8.78 o 
   2   3   2        5.13        4.26      2.01 o 
   3   3   2      231.90      227.17     12.48 o 
   5   3   2      242.03      252.64      9.14 o 
   6   3   2      378.68      347.16     16.72 o 
   7   3   2      262.12      218.19      9.28 o 
   8   3   2        0.77       -1.77      3.72 o 
   9   3   2        0.54        4.36      8.26 o 
  10   3   2       86.99       46.31     15.54 o 
 -10   4   2        8.48       -2.42      8.34 o 
  -8   4   2        7.30        5.81     11.17 o 
  -7   4   2      327.79      463.97     19.12 o 
  -6   4   2       97.47       93.67      8.70 o 
  -5   4   2     1597.21     1446.51     26.86 o 
  -4   4   2        2.42        8.75      2.37 o 
  -3   4   2       67.12       64.85      3.59 o 
  -2   4   2       27.92       29.99      4.17 o 
  -1   4   2       43.80       72.93      3.89 o 
   0   4   2       74.13       84.74      4.09 o 
   1   4   2     3914.17     3836.49     61.83 o 
   2   4   2        9.06       14.68      1.76 o 
   3   4   2     1123.40      979.36     20.90 o 
   4   4   2      210.18      200.80      7.60 o 
   5   4   2      949.50      831.92     19.98 o 
   6   4   2       19.40       13.21      4.11 o 
   7   4   2      274.34      262.41     11.23 o 
   8   4   2        5.62        6.01      4.15 o 
   9   4   2      336.34      358.49     27.20 o 
  10   4   2        0.08      -12.95      9.39 o 
 -10   5   2       24.33       37.27     10.96 o 
  -9   5   2      535.64      511.48     23.59 o 
  -8   5   2       94.20       86.97     10.27 o 
  -7   5   2      102.56      161.76     12.02 o 
  -6   5   2       31.56       29.63      6.40 o 
  -5   5   2      168.29      185.21      5.58 o 
  -4   5   2        6.71        3.57      2.52 o 
  -3   5   2    14582.89    14103.82    211.59 o 
  -2   5   2     2860.99     2830.16     54.68 o 
  -1   5   2     5454.81     5385.43    100.04 o 
   0   5   2      615.10      569.29     30.45 o 
   1   5   2        8.52       10.38      2.01 o 
   2   5   2      552.91      831.72     14.40 o 
   3   5   2      202.09      184.21      7.62 o 
   4   5   2      506.83      488.31     20.54 o 
   5   5   2       25.20       21.69      3.92 o 
   6   5   2      398.34      398.61     13.11 o 
   7   5   2      604.06      513.64     16.29 o 
   8   5   2       29.45       32.25      6.18 o 
   9   5   2        0.49      -11.33     10.69 o 
 -10   6   2       36.81       29.15      7.73 o 
  -9   6   2        0.87      136.90     20.78 o 
  -8   6   2       33.63       42.73      5.81 o 
  -7   6   2      175.47      168.18      9.21 o 
  -6   6   2      824.43      772.46     19.50 o 
  -5   6   2      212.37      176.74      6.96 o 
  -4   6   2     5166.83     5048.50     79.34 o 
  -3   6   2      312.46      294.83      9.78 o 
  -2   6   2        3.83       11.02      2.88 o 
  -1   6   2       14.06       14.86      2.99 o 
   0   6   2     2991.65     3115.31    110.53 o 
   1   6   2     2012.96     1941.56     39.05 o 
   2   6   2     6476.30     9776.45    140.38 o 
   3   6   2     1403.63     1369.69     25.49 o 
   4   6   2      640.75      623.48     13.79 o 
   5   6   2      103.10       79.74      4.69 o 
   6   6   2      538.50      511.92     15.59 o 
   7   6   2      278.33      259.13     13.42 o 
   8   6   2      375.97      333.87     25.91 o 
   9   6   2       43.94       40.80     14.25 o 
  -9   7   2       18.61        2.78      5.84 o 
  -8   7   2      185.73      224.63     11.54 o 
  -7   7   2        0.04       -4.07      3.65 o 
  -6   7   2      407.78      392.56     13.07 o 
  -5   7   2       97.61       97.18      6.41 o 
  -4   7   2      536.72      616.87     16.64 o 
  -3   7   2      909.82      795.18     19.49 o 
  -2   7   2    12757.22    12063.25    221.31 o 
  -1   7   2      146.51      174.34      7.31 o 
   0   7   2     2063.77     1735.96     82.18 o 
   1   7   2      838.56      830.40     19.50 o 
   2   7   2      677.08     1045.00     22.21 o 
   3   7   2        0.03        0.39      1.83 o 
   4   7   2      739.50      717.68     18.05 o 
   5   7   2      201.74      209.75      9.68 o 
   6   7   2     1873.75     1713.26     30.79 o 
   7   7   2       17.25       16.36      6.73 o 
   8   7   2      222.47      240.93     23.96 o 
   9   7   2        1.73      -11.01      9.39 o 
  -9   8   2       13.50        6.82      6.09 o 
  -8   8   2       35.89       35.37      7.57 o 
  -7   8   2        8.20       14.58      4.75 o 
  -6   8   2      577.93      557.77     16.29 o 
  -5   8   2      164.46      141.77     10.69 o 
  -4   8   2     2265.33     2030.36     42.96 o 
  -3   8   2       11.18       10.30      3.49 o 
  -2   8   2       39.03       41.82      4.65 o 
  -1   8   2        2.46        2.61      2.75 o 
   0   8   2      180.02      160.36      8.62 o 
   1   8   2      217.70      232.46      7.62 o 
   2   8   2     5017.59     7755.91    129.10 o 
   3   8   2      142.39      156.17      7.96 o 
   4   8   2        0.96        3.05      2.90 o 
   5   8   2        0.73        3.07      3.24 o 
   6   8   2      879.11      910.33     19.21 o 
   7   8   2        4.17        1.10      6.21 o 
   8   8   2      169.50      150.68     15.03 o 
   9   8   2       14.00       19.75     12.31 o 
  -9   9   2       70.44       95.56     11.98 o 
  -8   9   2        2.87        1.10      4.60 o 
  -7   9   2       26.45       35.07     13.44 o 
  -6   9   2      615.82      604.60     23.64 o 
  -5   9   2      119.07      106.78      9.50 o 
  -4   9   2       18.03       16.49      4.17 o 
  -3   9   2     1106.22     1027.73     24.76 o 
  -2   9   2     6979.05     6681.77    126.33 o 
  -1   9   2       10.39       11.12      3.59 o 
   0   9   2     1048.13      942.48     29.31 o 
   1   9   2       41.43       26.70      3.53 o 
   2   9   2      361.23      545.70     13.29 o 
   3   9   2        0.95       -1.36      3.05 o 
   4   9   2      842.36      943.69     91.76 o 
   5   9   2       82.15       78.92      6.10 o 
   6   9   2      997.08      911.72     34.84 o 
   7   9   2       86.02       86.84      8.97 o 
   8   9   2       24.91        1.56      8.00 o 
   9   9   2        0.16        5.56      9.31 o 
  -8  10   2       19.94       26.91      8.21 o 
  -7  10   2       16.15       26.38      7.51 o 
  -6  10   2      165.87      175.96     12.47 o 
  -5  10   2      415.14      334.02     15.80 o 
  -4  10   2      383.21      386.82     16.60 o 
  -3  10   2        8.56       13.17      4.24 o 
  -2  10   2       21.36       10.01      4.04 o 
  -1  10   2     1643.85     1558.06     34.68 o 
   0  10   2     1347.78     1331.69     36.54 o 
   1  10   2      462.30      434.52     11.93 o 
   2  10   2     1200.43     1793.07     34.09 o 
   3  10   2      816.59      744.19     20.17 o 
   4  10   2      385.88      373.57     27.68 o 
   5  10   2      445.75      418.59     27.36 o 
   6  10   2       89.28       82.07     11.29 o 
   7  10   2      104.36      117.78     10.24 o 
   8  10   2       18.53       25.61     10.27 o 
  -8  11   2        0.16       -4.31      6.75 o 
  -7  11   2      105.19      143.53     12.57 o 
  -6  11   2        0.22       -1.58      5.06 o 
  -5  11   2      118.32      126.12     20.24 o 
  -4  11   2       89.97       84.56     13.44 o 
  -3  11   2     1993.83     1908.81     42.05 o 
  -2  11   2      115.20      115.76      7.80 o 
  -1  11   2       70.21       65.02      6.20 o 
   0  11   2       76.65       64.41      5.19 o 
   1  11   2     1305.58     1178.65     24.65 o 
   2  11   2        0.78       -1.69      3.39 o 
   3  11   2      334.32      314.84     12.16 o 
   4  11   2       53.22       58.86      9.10 o 
   5  11   2      192.69      184.57     16.52 o 
   6  11   2       26.44       20.34      8.76 o 
   7  11   2      159.80      155.49     15.42 o 
   8  11   2        0.37       -4.51      8.21 o 
  -8  12   2       18.05       21.72      8.53 o 
  -7  12   2       52.97       58.19     16.68 o 
  -6  12   2        9.13        7.15      8.74 o 
  -5  12   2      427.94      394.18     18.64 o 
  -4  12   2      290.02      288.49     15.34 o 
  -3  12   2       27.92       26.08      5.77 o 
  -2  12   2       77.53       81.82      7.07 o 
  -1  12   2       71.98       65.61      6.41 o 
   0  12   2      104.77       93.64      8.34 o 
   1  12   2      451.58      409.83     12.52 o 
   2  12   2      876.15     1301.13     40.54 o 
   3  12   2      454.81      394.84     17.81 o 
   4  12   2        0.56       13.60      8.10 o 
   5  12   2       44.04       54.45      9.94 o 
   6  12   2        7.33       -0.42     11.66 o 
   7  12   2       43.82       35.46     10.96 o 
  -7  13   2        4.10       30.98     19.43 o 
  -6  13   2      173.85      159.50     13.46 o 
  -5  13   2        6.24        5.83     10.20 o 
  -4  13   2       63.39       75.96     10.85 o 
  -3  13   2     1384.69     1354.02     39.61 o 
  -2  13   2      221.83      213.31     11.09 o 
  -1  13   2     1315.63     1280.64     27.64 o 
   0  13   2      246.72      260.31     10.25 o 
   1  13   2      124.76      116.13     10.10 o 
   2  13   2       58.54       99.11     15.27 o 
   3  13   2      128.99      131.39     12.49 o 
   4  13   2      146.90      154.05     13.74 o 
   5  13   2       68.77       74.86     11.32 o 
   6  13   2       72.30       87.20     12.40 o 
   7  13   2       74.17       61.28     11.98 o 
  -7  14   2        2.36       11.33     11.98 o 
  -6  14   2       68.71       81.59     11.33 o 
  -5  14   2        9.94       15.56     16.35 o 
  -4  14   2      359.53      300.78     16.48 o 
  -3  14   2        0.22       -2.73      5.25 o 
  -2  14   2       10.33        1.89      4.14 o 
  -1  14   2       91.97       83.66      6.95 o 
   0  14   2       81.73      114.64      7.35 o 
   1  14   2       34.36       27.35      4.97 o 
   2  14   2      371.84      511.17     23.05 o 
   3  14   2        1.68       10.98      6.83 o 
   4  14   2        0.06        4.94      7.61 o 
   5  14   2      216.28      180.80     31.25 o 
   6  14   2       23.19       26.30     21.54 o 
  -6  15   2       73.74       73.51     16.52 o 
  -5  15   2       21.15       15.15     15.71 o 
  -4  15   2        4.33       -2.28      5.99 o 
  -3  15   2      113.45       94.40      9.13 o 
  -2  15   2      491.61      471.75     26.27 o 
  -1  15   2       61.97       45.90      8.41 o 
   0  15   2      439.10      434.40     15.66 o 
   1  15   2       17.08       21.19      7.70 o 
   2  15   2       67.55       77.15     13.76 o 
   3  15   2        0.31        7.40      8.10 o 
   4  15   2      284.31      359.16     62.66 o 
   5  15   2       11.77       15.02      8.69 o 
   6  15   2       70.31       56.22     11.85 o 
  -5  16   2        0.06       -5.20      7.86 o 
  -4  16   2      176.39      175.96     12.29 o 
  -3  16   2       12.65       13.02      6.37 o 
  -2  16   2       98.06      100.81      9.43 o 
  -1  16   2       65.44       61.79      7.04 o 
   0  16   2      123.06      128.56     20.08 o 
   1  16   2        1.41        5.65      7.23 o 
   2  16   2      497.12      754.45     30.23 o 
   3  16   2       17.09       21.28      9.29 o 
   4  16   2        3.94        3.45      8.24 o 
   5  16   2        4.83       10.12      8.85 o 
  -4  17   2       12.06        6.13      6.86 o 
  -3  17   2       55.75       46.84      8.18 o 
  -2  17   2      133.38      127.60     10.59 o 
  -1  17   2        8.11       -1.09      6.12 o 
   0  17   2       65.66       55.09     10.47 o 
   1  17   2       43.54       33.51      9.49 o 
   2  17   2       19.13       34.80      9.13 o 
   3  17   2        9.66        5.88      8.55 o 
   4  17   2       27.76       36.83     10.34 o 
  -3  18   2        1.72        0.69      6.37 o 
  -2  18   2        7.64        6.80      8.55 o 
  -1  18   2       17.15       17.96      8.62 o 
   0  18   2        3.00       -3.75      7.43 o 
   1  18   2       11.20       13.83      8.55 o 
   2  18   2       20.17       42.62     10.37 o 
  -9   0   3       94.53       68.33     15.54 o 
  -7   0   3        8.47       -0.97      7.12 o 
  -5   0   3     4470.50     4210.68     80.54 o 
  -3   0   3     1214.08     1230.90     32.50 o 
  -1   0   3      143.91      168.61      6.53 o 
   1   0   3    29007.78    28052.35    509.05 o 
   3   0   3     3102.04     4868.51    101.51 o 
   5   0   3     2217.97     2166.91     44.25 o 
   7   0   3      143.23      125.10      9.85 o 
   9   0   3      289.73      320.27     25.58 o 
 -10   1   3        1.86       -6.02     11.82 o 
  -9   1   3      449.72      434.56     32.87 o 
  -8   1   3       35.36       46.98      8.70 o 
  -7   1   3      329.14      292.85     14.88 o 
  -6   1   3      109.02      121.15      9.93 o 
  -5   1   3      164.87      146.77      6.35 o 
  -4   1   3      890.30      880.58     15.53 o 
  -3   1   3     2438.67     2086.98     36.50 o 
  -2   1   3     1811.01     1634.60     28.52 o 
  -1   1   3     1150.11      967.13     13.49 o 
   0   1   3      807.27      804.09     14.50 o 
   1   1   3     5741.44     5746.14     92.78 o 
   2   1   3     4596.06     4626.14     66.49 o 
   3   1   3     8016.80    13885.69    197.03 o 
   4   1   3     3851.29     3719.16     50.22 o 
   5   1   3     2076.02     2660.13     63.29 o 
   6   1   3      314.86      310.43      8.67 o 
   7   1   3      114.46       91.72      6.11 o 
   8   1   3        4.33        9.93      4.55 o 
   9   1   3      106.10      103.34     11.62 o 
  10   1   3       79.75       72.86     17.81 o 
 -10   2   3       45.41       56.82     11.34 o 
  -9   2   3      169.39      136.35     13.05 o 
  -8   2   3      105.23      141.58     12.25 o 
  -7   2   3        8.85        2.27      4.46 o 
  -6   2   3       19.30       18.78      7.77 o 
  -5   2   3     7185.18     6796.17    109.27 o 
  -4   2   3    12794.58    12287.06    193.07 o 
  -3   2   3      112.02       82.25      4.16 o 
  -2   2   3       21.60       20.24      1.79 o 
  -1   2   3      772.92      821.41     15.15 o 
   0   2   3     3178.82     3186.79     52.51 o 
   1   2   3      150.80      124.35      5.49 o 
   2   2   3       33.77       32.16      4.67 o 
   3   2   3      723.96     1184.92     21.48 o 
   4   2   3     1193.40      991.00     16.94 o 
   5   2   3      191.96      316.39     20.40 o 
   6   2   3      153.96      146.51      6.19 o 
   7   2   3       34.69       31.42      4.44 o 
   8   2   3      419.27      392.06     13.02 o 
   9   2   3       88.28      104.60     17.49 o 
  10   2   3       19.51       27.53     15.54 o 
 -10   3   3       46.44       20.55      9.26 o 
  -9   3   3      225.25      224.32     16.36 o 
  -8   3   3      407.41      566.63     35.95 o 
  -7   3   3      286.75      262.50     14.76 o 
  -6   3   3     1304.19     2070.36     61.85 o 
  -5   3   3      110.08      120.05      5.32 o 
  -4   3   3     1964.86     1763.69     36.90 o 
  -3   3   3      912.42      830.63     19.09 o 
  -2   3   3     7332.67     7126.46     98.45 o 
  -1   3   3     3249.93     3241.47     53.78 o 
   0   3   3    28867.10    26662.32    424.32 o 
   1   3   3      383.61      364.27      8.27 o 
   2   3   3      989.16      983.54     18.60 o 
   3   3   3      192.70      282.58      7.48 o 
   4   3   3      889.50      784.87     16.21 o 
   5   3   3        5.29        7.48      3.77 o 
   6   3   3     1957.54     1692.13     32.10 o 
   7   3   3        7.77        4.00      3.42 o 
   8   3   3        0.75        5.23      4.43 o 
   9   3   3       14.33       18.10     12.31 o 
  10   3   3       99.81      109.78     19.43 o 
 -10   4   3      113.95       95.31     13.05 o 
  -9   4   3       71.85       56.59     10.76 o 
  -8   4   3      286.59      387.89     19.11 o 
  -7   4   3       57.46       55.29      8.24 o 
  -6   4   3      185.57      176.49     15.54 o 
  -5   4   3       43.96       48.21      5.23 o 
  -4   4   3     8193.51     7568.56    104.39 o 
  -3   4   3      525.65      540.40     11.54 o 
  -2   4   3      159.48      160.04      9.86 o 
  -1   4   3     1749.82     1823.22     35.96 o 
   0   4   3     1502.11     1335.46     23.29 o 
   1   4   3      295.61      270.02     16.58 o 
   2   4   3     6748.03     6241.36     99.47 o 
   3   4   3      130.43      193.83      6.13 o 
   4   4   3     8194.21     7445.75    119.35 o 
   5   4   3       50.41       44.71      5.28 o 
   6   4   3      548.61      467.34     12.87 o 
   7   4   3       73.27       73.92      6.17 o 
   8   4   3      686.69      683.94     20.67 o 
   9   4   3        1.51       -5.25      6.11 o 
 -10   5   3       85.42       48.95     17.16 o 
  -9   5   3      148.85      144.59     13.97 o 
  -8   5   3       92.71      140.54     12.13 o 
  -7   5   3      208.98      193.79     12.59 o 
  -5   5   3      110.97      114.31      5.89 o 
  -4   5   3     1346.00     1191.31     24.73 o 
  -3   5   3     4033.03     3985.67     62.86 o 
  -2   5   3     7514.33     7256.66    134.29 o 
  -1   5   3       31.43       47.40      5.77 o 
   0   5   3    17865.50    16256.73    295.00 o 
   1   5   3      548.21      507.50     12.05 o 
   2   5   3      481.24      444.24     10.11 o 
   3   5   3      645.40      987.43     16.18 o 
   4   5   3     2941.54     2789.42     48.01 o 
   5   5   3       38.57       37.94      8.42 o 
   6   5   3     1498.52     1386.78     31.13 o 
   7   5   3       13.14       12.22      5.07 o 
   8   5   3        0.16       -0.30      5.60 o 
   9   5   3       45.10       37.15      9.31 o 
  -9   6   3      116.18      124.68     10.04 o 
  -8   6   3      162.47      153.37      9.73 o 
  -7   6   3       26.97       24.57      5.32 o 
  -6   6   3      110.30      102.67      7.07 o 
  -5   6   3     1767.96     1547.76     28.42 o 
  -4   6   3      799.73      674.65     14.60 o 
  -3   6   3       12.27       18.91      3.49 o 
  -2   6   3      356.97      447.01     12.44 o 
  -1   6   3     4816.41     4918.13     92.72 o 
   0   6   3      308.20      329.42      9.74 o 
   1   6   3     1122.68     1023.66     19.46 o 
   2   6   3     1081.51     1015.11     17.40 o 
   3   6   3      201.08      297.05      8.57 o 
   4   6   3      866.30      751.98     13.74 o 
   5   6   3      514.19      551.04     16.95 o 
   6   6   3       44.92       40.83      6.55 o 
   7   6   3      194.87      204.02     11.32 o 
   8   6   3      191.17      188.75     11.80 o 
   9   6   3      264.76      239.10     20.24 o 
  -9   7   3      465.09      436.42     18.60 o 
  -8   7   3       35.52       36.49      6.22 o 
  -7   7   3      280.60      268.58     20.43 o 
  -6   7   3       16.10       22.51      5.58 o 
  -5   7   3      258.39      263.55      8.84 o 
  -4   7   3       11.25        3.02      3.42 o 
  -3   7   3     2599.11     2402.05     48.87 o 
  -2   7   3       78.17       99.86      6.69 o 
  -1   7   3       27.92       83.17      5.28 o 
   0   7   3      151.53      147.66     10.45 o 
   1   7   3       42.87       33.54      4.07 o 
   2   7   3      342.93      352.08     12.99 o 
   3   7   3     1012.82     1635.05     30.20 o 
   4   7   3      736.81      725.58     16.47 o 
   5   7   3      197.18      320.39     42.26 o 
   6   7   3       40.67       35.97      5.94 o 
   7   7   3      137.54      135.71     13.50 o 
   8   7   3       23.97        9.23     11.56 o 
   9   7   3       33.32       24.94     13.60 o 
  -9   8   3        8.91       14.41      6.32 o 
  -8   8   3      123.59      125.16     11.72 o 
  -7   8   3       19.13       20.62      6.39 o 
  -6   8   3       10.80        6.48      5.57 o 
  -5   8   3     3652.50     3198.02     77.97 o 
  -4   8   3      104.04      102.64      6.94 o 
  -3   8   3        2.84        3.58      3.51 o 
  -2   8   3      252.71      236.99      9.15 o 
  -1   8   3      254.70      269.31     17.91 o 
   0   8   3     1504.61     1541.27     33.09 o 
   1   8   3      263.71      261.71     10.81 o 
   2   8   3       20.16       10.73      3.54 o 
   3   8   3       28.90       39.41      3.79 o 
   4   8   3        0.58        0.18      2.90 o 
   5   8   3      632.56      699.82     20.78 o 
   6   8   3        8.22       10.78      4.99 o 
   7   8   3       10.79        6.54      5.74 o 
   8   8   3       35.95       32.96      7.23 o 
   9   8   3      217.11      258.10     25.91 o 
  -9   9   3      133.01      143.37     10.98 o 
  -8   9   3      362.03      397.29     15.56 o 
  -7   9   3       78.18       65.47      9.35 o 
  -6   9   3       30.34       30.47      7.32 o 
  -5   9   3       59.64       65.24     12.79 o 
  -4   9   3       83.14       77.65      6.67 o 
  -3   9   3     2287.22     2245.99     47.11 o 
  -2   9   3      331.85      297.26     10.93 o 
  -1   9   3       41.75       59.83      5.47 o 
   0   9   3     1060.51      980.59     33.36 o 
   1   9   3      207.41      214.77     20.56 o 
   2   9   3        2.05       -0.21      2.87 o 
   3   9   3        6.28        8.01      4.33 o 
   4   9   3      285.94      278.77     11.94 o 
   5   9   3       83.82       62.82     12.63 o 
   6   9   3      183.42      183.77     11.17 o 
   7   9   3       28.44       29.91      6.83 o 
   8   9   3        0.16        9.65      6.42 o 
  -8  10   3        2.29      210.49     21.37 o 
  -7  10   3       91.96       88.22     10.60 o 
  -6  10   3       23.38       30.67      7.05 o 
  -5  10   3     1000.74     1013.07     42.58 o 
  -4  10   3      849.19      841.17     22.61 o 
  -3  10   3      167.56      176.62     10.64 o 
  -2  10   3      884.20      861.34     22.25 o 
  -1  10   3      251.21      248.59     13.87 o 
   0  10   3       85.53       76.68      6.55 o 
   1  10   3      440.08      380.50     12.70 o 
   2  10   3     2530.26     2289.31     48.18 o 
   3  10   3       11.20       22.37      4.41 o 
   4  10   3      933.02      865.81     30.98 o 
   5  10   3      268.41      304.15     13.90 o 
   6  10   3      184.77      170.60     11.23 o 
   7  10   3        3.62       -0.26      5.81 o 
   8  10   3      182.62      181.05     12.90 o 
  -8  11   3      144.76      155.28     14.24 o 
  -7  11   3       20.68       23.71      9.88 o 
  -6  11   3       22.04       46.88     18.62 o 
  -5  11   3       31.03       27.69      6.73 o 
  -4  11   3      219.56      235.77     13.26 o 
  -3  11   3       92.27       99.64      7.51 o 
  -2  11   3      579.57      545.15     16.79 o 
  -1  11   3       12.89       11.61      4.31 o 
   0  11   3     3756.96     3211.35     72.85 o 
   1  11   3      103.74      120.37     16.61 o 
   2  11   3       37.16       47.65      5.61 o 
   3  11   3        0.41        1.57      5.68 o 
   4  11   3     1062.68     1028.61     71.24 o 
   5  11   3       30.91       22.38      7.75 o 
   6  11   3      423.80      356.74     23.48 o 
   7  11   3        0.14        1.24      7.28 o 
   8  11   3       10.80       -3.55      9.55 o 
  -8  12   3       93.22       99.23     19.75 o 
  -7  12   3        3.13        3.32      6.61 o 
  -6  12   3       18.21       38.36      8.58 o 
  -5  12   3       12.52       17.39      8.74 o 
  -4  12   3      937.98      931.89     30.57 o 
  -3  12   3       28.36       19.25      5.28 o 
  -2  12   3      531.81      471.49     16.04 o 
  -1  12   3        1.26       -3.21      5.96 o 
   0  12   3      140.98      118.17     14.11 o 
   1  12   3      365.04      345.80     20.15 o 
   2  12   3      359.79      307.38     16.67 o 
   3  12   3        0.29        0.84      6.13 o 
   4  12   3      262.87      223.02     15.39 o 
   5  12   3       44.69       68.39     11.19 o 
   6  12   3       48.43       36.53     10.04 o 
   7  12   3        0.16       -0.38     14.90 o 
  -7  13   3       86.88       84.55     11.71 o 
  -6  13   3      123.40      129.46     12.67 o 
  -5  13   3       12.45        9.23      6.73 o 
  -4  13   3      197.03      209.67     13.85 o 
  -3  13   3      680.69      624.82     19.70 o 
  -2  13   3      814.53      830.51     24.17 o 
  -1  13   3       11.34        1.94      4.56 o 
   0  13   3      781.90      712.25     18.18 o 
   1  13   3       22.73       17.94      9.07 o 
   2  13   3       79.62       72.29     12.95 o 
   3  13   3       59.83       68.60     25.91 o 
   4  13   3       21.10       20.04      8.09 o 
   5  13   3      155.43      139.40     17.00 o 
   6  13   3      196.73      185.88     16.44 o 
   7  13   3        1.67       -9.55      8.00 o 
  -7  14   3       26.08       42.49     10.30 o 
  -6  14   3        0.99        3.04      6.75 o 
  -5  14   3      416.77      410.04     43.72 o 
  -4  14   3      147.75      150.89     13.44 o 
  -3  14   3       12.75       10.52      9.07 o 
  -2  14   3       23.83       33.07      6.88 o 
  -1  14   3       32.19       40.97      7.90 o 
   0  14   3      346.16      306.04     19.35 o 
   1  14   3       36.61       22.22      8.01 o 
   2  14   3       30.98       27.66      7.84 o 
   3  14   3       36.30       51.98     10.27 o 
   4  14   3      157.60      141.48     14.00 o 
   5  14   3       28.66       54.16     11.66 o 
   6  14   3        6.26        8.10     11.82 o 
  -6  15   3       16.61       20.40      8.93 o 
  -5  15   3        1.66       12.04      7.19 o 
  -4  15   3       15.60       31.66      8.23 o 
  -3  15   3      147.36      161.74     12.80 o 
  -2  15   3       12.66        2.26      5.13 o 
  -1  15   3       84.18      103.67      7.97 o 
   0  15   3       20.19       22.92      7.31 o 
   1  15   3      202.89      266.84     22.99 o 
   2  15   3        0.08       -5.17      6.36 o 
   3  15   3      222.97      322.64     19.50 o 
   4  15   3        0.02        0.39      7.39 o 
   5  15   3        9.89       21.25     16.84 o 
   6  15   3       25.37       16.99      9.61 o 
  -5  16   3      173.41      170.69     14.88 o 
  -4  16   3       47.37       62.71     10.24 o 
  -3  16   3       27.58       18.04      7.55 o 
  -2  16   3       36.22       44.26      7.51 o 
  -1  16   3        6.48        7.39      6.04 o 
   0  16   3        9.74        2.23      7.37 o 
   1  16   3      207.26      170.42     16.35 o 
   2  16   3      210.78      178.30     15.49 o 
   3  16   3       17.00       31.58      9.40 o 
   4  16   3       20.02       15.72      9.10 o 
   5  16   3      114.90      138.25     15.49 o 
  -4  17   3        8.18        7.39      6.74 o 
  -3  17   3       78.19       71.25      9.36 o 
  -2  17   3       56.22       28.42      9.88 o 
  -1  17   3        2.55        3.37      6.43 o 
   0  17   3      117.44       87.35     12.54 o 
   1  17   3        7.90       21.07      8.56 o 
   2  17   3        0.98        7.18     12.79 o 
   3  17   3       13.70       15.22     12.47 o 
   4  17   3       57.42       68.07     18.94 o 
  -2  18   3       51.33       48.42     11.32 o 
  -1  18   3       21.28        8.68      7.59 o 
   0  18   3       15.29       12.03      9.40 o 
   1  18   3       13.71       11.57      9.02 o 
   2  18   3       80.99      104.73     13.85 o 
 -10   0   4      155.91      122.41     19.43 o 
  -8   0   4      177.98      214.70     20.40 o 
  -6   0   4       14.59        6.29      7.77 o 
  -4   0   4     6302.07     5836.84    136.88 o 
  -2   0   4      732.23      752.88     21.16 o 
   0   0   4       14.82       11.18      1.93 o 
   2   0   4     1335.39     1706.32     85.17 o 
   4   0   4    48474.81    78488.47   1415.51 o 
   8   0   4      786.09      723.18     25.99 o 
 -10   1   4       11.84       19.91      9.61 o 
  -9   1   4       22.38       27.38      9.25 o 
  -8   1   4        3.20        5.51      6.18 o 
  -7   1   4      293.25      265.90     12.21 o 
  -6   1   4     1709.11     1631.20     36.92 o 
  -5   1   4      637.94      696.68     13.65 o 
  -4   1   4     2032.17     1890.55     34.69 o 
  -3   1   4      629.49      526.71     12.04 o 
  -2   1   4      400.15      383.13     10.19 o 
  -1   1   4        8.69       10.08      1.35 o 
   0   1   4    25569.20    24354.55    343.40 o 
   1   1   4      912.02      824.21     17.48 o 
   2   1   4     9077.78     9207.52    193.54 o 
   3   1   4     3052.59     2993.74     44.54 o 
   4   1   4    11424.16    18496.86    249.19 o 
   5   1   4       10.41       10.39      3.04 o 
   6   1   4      595.48      722.87     19.96 o 
   7   1   4       42.31       36.19      5.09 o 
   8   1   4       11.00        2.09      4.60 o 
   9   1   4       24.02       28.77      6.90 o 
 -10   2   4        8.70        0.14      8.69 o 
  -9   2   4      301.93      300.20     18.54 o 
  -8   2   4      152.87      135.87     12.25 o 
  -7   2   4      148.38      604.60     33.68 o 
  -6   2   4     1007.69      925.83     23.81 o 
  -5   2   4     3685.45     3413.87     59.79 o 
  -4   2   4     8398.98     8061.82    132.25 o 
  -3   2   4     2297.13     2111.84     37.35 o 
  -2   2   4       49.77       26.58      2.31 o 
  -1   2   4     1145.74     1054.49     16.95 o 
   0   2   4     1409.98     1387.43     24.54 o 
   1   2   4      447.43      414.06      9.09 o 
   2   2   4       54.35       68.76      3.69 o 
   3   2   4      149.98      160.46      4.48 o 
   4   2   4      420.93      578.39     17.19 o 
   5   2   4      740.50      667.79     13.40 o 
   6   2   4       17.28       50.84     10.36 o 
   7   2   4      169.39      170.64      8.19 o 
   8   2   4      281.15      261.51     13.63 o 
   9   2   4       97.03       87.71      8.91 o 
 -10   3   4       17.93       22.28      9.48 o 
  -9   3   4      517.99      562.58     24.96 o 
  -8   3   4       53.55       40.73     10.85 o 
  -7   3   4      868.16     1124.56     55.92 o 
  -6   3   4      149.95      165.59      9.16 o 
  -5   3   4      334.73      447.86     26.23 o 
  -4   3   4      388.86      364.48     14.23 o 
  -3   3   4     1986.25     1885.68     28.91 o 
  -2   3   4      796.09      831.13     14.12 o 
  -1   3   4      367.17      346.19      7.11 o 
   0   3   4     1400.44     1315.34     23.78 o 
   1   3   4      813.17      757.05     15.01 o 
   2   3   4      328.87      285.66      7.23 o 
   3   3   4      852.69      705.27     14.23 o 
   4   3   4      140.74      208.94      6.94 o 
   5   3   4      144.65      149.63      6.51 o 
   6   3   4       71.91       99.88     10.74 o 
   7   3   4      156.38      158.41      7.80 o 
   8   3   4        0.31       -1.42      4.81 o 
   9   3   4       71.56       74.89      8.95 o 
 -10   4   4       20.77       19.77     16.03 o 
  -9   4   4      892.52      907.94     33.32 o 
  -8   4   4       20.01       15.88      7.19 o 
  -6   4   4        6.08        6.48      3.95 o 
  -5   4   4     4952.31     5337.42    255.40 o 
  -4   4   4      762.16      776.01     20.19 o 
  -3   4   4      352.86      243.24      7.27 o 
  -2   4   4       77.19       98.89      5.45 o 
  -1   4   4     2672.82     2533.76     43.26 o 
   0   4   4        0.58       -2.08      1.45 o 
   1   4   4       35.15       35.57      3.60 o 
   2   4   4      175.14      175.18      5.22 o 
   3   4   4      158.53      185.21     13.46 o 
   4   4   4       11.65       12.27      2.71 o 
   5   4   4      721.14      608.10     14.46 o 
   6   4   4       56.23       63.13      5.39 o 
   7   4   4      136.33      142.24     11.33 o 
   8   4   4        0.91       -5.84      4.55 o 
   9   4   4      241.06      220.11     12.78 o 
 -10   5   4       69.32       53.81     11.68 o 
  -9   5   4       12.11       20.15      9.10 o 
  -8   5   4      100.66      103.53     11.55 o 
  -7   5   4      548.80      639.27     23.93 o 
  -6   5   4      343.57      358.29     10.83 o 
  -5   5   4       50.19       53.43     10.36 o 
  -4   5   4        4.37        5.35      2.60 o 
  -3   5   4       11.97       20.71      3.54 o 
  -2   5   4      218.53      208.65      7.84 o 
  -1   5   4     4009.49     3836.70     72.81 o 
   0   5   4     2391.22     2273.45     38.43 o 
   1   5   4       98.55       90.53      3.93 o 
   2   5   4      601.92      507.95     11.21 o 
   3   5   4     2229.07     2086.02     30.76 o 
   4   5   4      593.31      856.91     22.11 o 
   5   5   4      116.23      133.63      6.50 o 
   6   5   4      208.23      231.01     13.16 o 
   7   5   4       29.82       24.99      6.09 o 
   8   5   4       43.41       61.79      7.77 o 
   9   5   4      198.74      164.66     19.43 o 
  -9   6   4      147.70      150.30     10.73 o 
  -8   6   4       34.54       33.36      6.39 o 
  -7   6   4       58.00      166.06     16.66 o 
  -6   6   4       26.21       27.17      5.07 o 
  -5   6   4     2361.44     2306.20     42.30 o 
  -4   6   4     2596.44     2425.62     41.24 o 
  -3   6   4      109.69       94.87      6.64 o 
  -2   6   4     7194.30     7388.45    137.47 o 
  -1   6   4      197.82      184.11      7.20 o 
   0   6   4      568.95      659.49     19.58 o 
   1   6   4       55.75       50.29      3.33 o 
   2   6   4     1247.67     1187.76     58.92 o 
   3   6   4       35.62       37.15      4.39 o 
   4   6   4     2043.80     3043.16     56.19 o 
   5   6   4      604.56      549.42     23.46 o 
   6   6   4      122.49      148.74      9.49 o 
   7   6   4        3.56        6.16      5.17 o 
   8   6   4      334.16      318.35     29.31 o 
   9   6   4      158.55      146.61     19.92 o 
  -9   7   4      106.44      115.66     10.12 o 
  -8   7   4       13.64       12.60      5.59 o 
  -7   7   4        4.38       61.94     11.39 o 
  -6   7   4      966.52      891.84     23.28 o 
  -5   7   4        2.11        4.36      3.57 o 
  -4   7   4      548.01      468.95     14.43 o 
  -3   7   4      101.29       77.98      6.86 o 
  -2   7   4        3.48        2.50      2.65 o 
  -1   7   4       32.25       21.43      3.33 o 
   0   7   4    10525.46    10062.51    185.33 o 
   1   7   4     2190.43     2156.49     44.26 o 
   2   7   4     1327.41     1073.76     21.07 o 
   3   7   4     1169.81     1094.82     21.67 o 
   4   7   4     1525.87     2380.92     50.73 o 
   5   7   4       29.89       26.46      5.54 o 
   6   7   4      431.26      473.46     16.88 o 
   7   7   4       33.26       30.10      6.66 o 
   8   7   4      101.46       94.76     11.19 o 
   9   7   4        4.19       13.92     12.63 o 
  -9   8   4       39.61       47.30      7.91 o 
  -8   8   4      267.13      296.36     13.51 o 
  -7   8   4      132.48      145.23      9.39 o 
  -6   8   4      128.73      101.61      9.73 o 
  -5   8   4       11.10        9.68      4.29 o 
  -4   8   4     2657.21     2443.17     51.00 o 
  -3   8   4      291.98      283.14     13.92 o 
  -2   8   4     2060.10     1789.52     38.21 o 
  -1   8   4        1.92        5.25      3.80 o 
   0   8   4      729.40      712.73     18.12 o 
   1   8   4       35.75       46.57      5.56 o 
   2   8   4        9.16        7.60      4.63 o 
   3   8   4        0.87       -1.53      2.47 o 
   4   8   4     2626.44     4047.07    112.38 o 
   5   8   4       76.51       66.55      7.13 o 
   6   8   4        1.63        8.50      4.98 o 
   7   8   4       11.36       18.11      6.33 o 
   8   8   4      425.55      452.43     18.40 o 
   9   8   4        0.26       -0.97     12.63 o 
  -9   9   4       65.40       75.41     13.21 o 
  -8   9   4       10.15       16.67      8.10 o 
  -7   9   4      146.34      158.17     26.07 o 
  -6   9   4       46.77       38.80      7.67 o 
  -5   9   4       41.28       75.45     12.31 o 
  -4   9   4     1202.91     1149.54     28.11 o 
  -3   9   4      567.88      513.26     19.92 o 
  -2   9   4      276.50      280.15     10.64 o 
  -1   9   4     1375.19     1281.88     29.29 o 
   0   9   4     5860.37     5451.81    104.19 o 
   1   9   4       36.31       29.66      4.37 o 
   2   9   4      793.02      681.30     20.21 o 
   3   9   4      103.25      114.22     15.32 o 
   4   9   4      922.72     1491.73     35.95 o 
   5   9   4       25.03       25.99      6.00 o 
   6   9   4      482.47      509.22     22.02 o 
   7   9   4       53.34       53.78     11.84 o 
   8   9   4       19.31        9.56      7.44 o 
  -8  10   4       10.04       10.48      9.07 o 
  -7  10   4       31.84       75.55     10.19 o 
  -6  10   4       96.22       97.03     10.30 o 
  -5  10   4      209.13      240.44     13.85 o 
  -4  10   4      844.87      817.77     22.40 o 
  -3  10   4      284.00      241.79     10.64 o 
  -2  10   4      209.33      217.57      9.85 o 
  -1  10   4      262.42      212.50      9.61 o 
   0  10   4      205.72      197.65      9.11 o 
   1  10   4     1361.11     1250.70     66.34 o 
   2  10   4      221.72      257.13     26.88 o 
   3  10   4        1.97        4.32      5.84 o 
   4  10   4      675.67     1003.71     27.44 o 
   5  10   4      311.01      301.31     13.88 o 
   6  10   4      126.31      145.77     15.10 o 
   7  10   4       98.25       96.14      9.69 o 
   8  10   4       63.91       67.05      9.48 o 
  -8  11   4        0.91        2.29      7.00 o 
  -7  11   4      126.13      129.36     12.48 o 
  -6  11   4        9.52       -1.38      5.99 o 
  -5  11   4      127.71      171.65     12.47 o 
  -4  11   4       24.57       28.93      5.48 o 
  -3  11   4       10.16       11.79      5.62 o 
  -2  11   4       54.84       63.80      6.54 o 
  -1  11   4      784.48      736.41     20.47 o 
   0  11   4      129.77      128.00      8.18 o 
   1  11   4       10.84       12.89      6.29 o 
   2  11   4       21.42       10.07      6.07 o 
   3  11   4     1769.29     1600.56     48.22 o 
   4  11   4       13.01       38.20      8.99 o 
   5  11   4       14.87        8.46      7.08 o 
   6  11   4        2.29        0.01      5.15 o 
   7  11   4       91.71       95.32     10.30 o 
   8  11   4        4.88        1.56      6.93 o 
  -7  12   4        6.46      158.68     19.11 o 
  -6  12   4       31.27       33.68      8.23 o 
  -5  12   4      572.53      631.16     24.62 o 
  -4  12   4       43.97       54.57     10.04 o 
  -3  12   4      319.83      270.46     12.33 o 
  -2  12   4      513.57      505.25     16.85 o 
  -1  12   4      326.18      314.48     12.72 o 
   0  12   4       76.01       93.17      7.29 o 
   1  12   4       68.68       75.67     12.26 o 
   2  12   4      324.82      321.03     25.42 o 
   3  12   4       30.76       11.36      6.85 o 
   4  12   4      274.25      439.07     21.93 o 
   5  12   4      185.96      183.62     19.59 o 
   6  12   4       19.75       30.44     12.63 o 
   7  12   4       19.45       27.27      9.63 o 
  -7  13   4      132.95      160.15     14.52 o 
  -6  13   4      105.06      108.90     12.13 o 
  -4  13   4      151.82      138.96     13.60 o 
  -3  13   4      128.40      127.23      9.38 o 
  -2  13   4      182.13      180.19     10.49 o 
  -1  13   4      464.20      432.56     15.73 o 
   0  13   4       87.89       74.73     12.31 o 
   1  13   4      186.54      173.75     21.21 o 
   2  13   4      111.89      119.22     12.03 o 
   3  13   4       11.77        9.98      6.98 o 
   4  13   4       73.22      102.06     12.44 o 
   5  13   4      106.57       89.46     12.80 o 
   6  13   4       46.48       44.60     11.32 o 
   7  13   4       14.13       11.63     10.07 o 
  -6  14   4       44.46       46.88     10.17 o 
  -5  14   4      156.00      164.33     22.34 o 
  -4  14   4      237.66      236.55     15.23 o 
  -3  14   4        6.36        1.09      5.02 o 
  -2  14   4      404.56      400.41     20.34 o 
  -1  14   4       36.10       38.12      8.78 o 
   0  14   4      101.94       88.78      8.79 o 
   1  14   4       56.00       46.62     10.69 o 
   2  14   4      167.40      170.80     14.29 o 
   3  14   4        0.04       -3.27      6.30 o 
   4  14   4      133.92      216.32     50.68 o 
   5  14   4        5.59        4.88     10.69 o 
   6  14   4        5.81       12.08      9.91 o 
  -6  15   4       84.86       61.22     11.33 o 
  -5  15   4        5.31       -2.26     10.85 o 
  -4  15   4       54.35       48.82      9.61 o 
  -3  15   4        7.56        6.92      7.77 o 
  -2  15   4       51.16       31.78      6.63 o 
  -1  15   4        1.54        2.00      6.91 o 
   0  15   4      492.79      452.23     22.50 o 
   1  15   4       14.65        6.57     10.36 o 
   2  15   4      237.39      200.71     18.30 o 
   3  15   4        4.02        4.04      7.38 o 
   4  15   4      106.73      179.59     16.84 o 
   5  15   4        0.05       -9.17     11.66 o 
  -5  16   4        0.24        0.89      7.65 o 
  -4  16   4      137.50      133.93     27.69 o 
  -3  16   4        0.56        2.14      6.64 o 
  -2  16   4      210.39      211.65     16.31 o 
  -1  16   4       12.77        4.65      6.97 o 
   0  16   4       33.14       12.31     12.63 o 
   1  16   4       48.40       37.92      9.82 o 
   2  16   4      113.97      139.25     18.78 o 
   3  16   4        2.22        1.29      7.16 o 
   4  16   4      195.81      276.46     19.64 o 
  -4  17   4       14.66      -10.36     10.36 o 
  -3  17   4       25.77       33.35     12.95 o 
  -2  17   4        4.03        2.21      9.72 o 
  -1  17   4       76.18       76.41     13.90 o 
   0  17   4      175.04      161.79     18.94 o 
   1  17   4        4.98       -0.12      7.54 o 
   2  17   4       36.59       44.46     11.43 o 
   3  17   4       36.70       20.89     14.41 o 
  -2  18   4        3.08       -8.25      7.93 o 
  -1  18   4       12.56       14.40      9.29 o 
   0  18   4        0.95        0.88      8.71 o 
   1  18   4       13.77       15.47     14.25 o 
   2  18   4        0.61       10.09      9.72 o 
  -9   0   5      455.23      449.16     31.41 o 
  -7   0   5      321.00      276.77     15.67 o 
  -5   0   5     1697.97     1349.29     38.47 o 
  -3   0   5     1669.92     1380.95     36.88 o 
  -1   0   5     1792.70     1751.70     28.15 o 
   1   0   5     1854.25     1563.33     30.97 o 
   3   0   5     5175.09     5591.23    104.53 o 
   5   0   5     3076.42     4866.46    111.48 o 
   9   0   5       47.91       36.59     13.28 o 
 -10   1   5        1.51        1.28      8.57 o 
  -9   1   5       14.44        7.79      8.39 o 
  -8   1   5       45.71       20.08      7.38 o 
  -7   1   5     1070.16      991.29     26.66 o 
  -6   1   5      306.99      478.87     13.89 o 
  -5   1   5      342.38      347.53     10.85 o 
  -4   1   5      537.51      553.43     13.51 o 
  -3   1   5      264.89      280.49      8.31 o 
  -2   1   5        3.63       -0.06      1.14 o 
  -1   1   5      478.37      532.09     10.16 o 
   0   1   5     1638.62     1557.42     23.97 o 
   1   1   5    11823.01    11796.28    167.31 o 
   2   1   5      445.74      437.29      8.51 o 
   3   1   5      317.16      339.67     30.92 o 
   4   1   5     1240.69     1258.99     19.28 o 
   5   1   5     2130.16     3422.54     51.71 o 
   6   1   5     1412.94     1272.96     25.31 o 
   7   1   5      773.71     1041.90     22.77 o 
   8   1   5        5.14        6.35      5.28 o 
   9   1   5       56.01       69.87     14.09 o 
 -10   2   5        9.67       10.69      9.16 o 
  -9   2   5      267.11      259.65     17.51 o 
  -8   2   5       64.63       84.25     13.60 o 
  -7   2   5      548.60      448.03     16.24 o 
  -6   2   5      200.96      755.83     38.21 o 
  -5   2   5     1727.71     1498.64     29.90 o 
  -4   2   5      182.05      147.64     10.30 o 
  -3   2   5     6772.71     6382.38    105.08 o 
  -2   2   5    14295.89    13297.96    182.15 o 
  -1   2   5      690.30      659.96     11.68 o 
   0   2   5      417.88      392.11      6.45 o 
   1   2   5       62.98       54.11      3.93 o 
   2   2   5     2765.04     2460.46     36.93 o 
   3   2   5      422.96      403.20      8.26 o 
   4   2   5      665.88      596.13     11.51 o 
   5   2   5      732.88     1117.80     19.91 o 
   6   2   5      168.73      170.61     10.00 o 
   7   2   5       13.28       18.78      9.39 o 
   8   2   5      153.94      149.75     19.42 o 
   9   2   5        7.38        7.45      5.67 o 
 -10   3   5        6.31       -1.57      8.36 o 
  -9   3   5       98.13       95.12     22.83 o 
  -8   3   5      353.52      315.01     45.17 o 
  -7   3   5      694.43      618.09     26.15 o 
  -6   3   5     3450.82     5022.91     98.56 o 
  -5   3   5      762.86      764.86     25.41 o 
  -4   3   5     3115.26     3237.40     68.76 o 
  -3   3   5     1106.44     1183.27     19.87 o 
  -2   3   5       24.09       27.15      3.72 o 
  -1   3   5       51.82       65.05      2.98 o 
   0   3   5     5340.10     5142.49     84.73 o 
   1   3   5       10.74        6.29      2.01 o 
   2   3   5     7055.06     6491.61    106.35 o 
   3   3   5      508.59      475.55      9.26 o 
   4   3   5      515.94      491.38     14.40 o 
   5   3   5      115.55      170.21      6.87 o 
   6   3   5     1134.31     1105.00     23.65 o 
   7   3   5       17.55       16.07      7.36 o 
   8   3   5       51.81       54.17      7.47 o 
   9   3   5        1.89        2.63      5.60 o 
 -10   4   5        3.88       12.10      8.92 o 
  -9   4   5      191.60      182.39     15.20 o 
  -8   4   5      324.98      337.33     17.97 o 
  -7   4   5      216.31      207.27     11.21 o 
  -6   4   5      557.42     1468.27     62.50 o 
  -5   4   5        1.90       -0.07      2.66 o 
  -4   4   5     1379.38     1369.49     79.18 o 
  -3   4   5        0.05        0.21      1.83 o 
  -2   4   5     6699.90     5997.31     98.96 o 
  -1   4   5      300.46      311.91      7.14 o 
   0   4   5      649.95      550.33     10.30 o 
   1   4   5      649.67      658.14     14.14 o 
   2   4   5     2649.26     2283.27     40.05 o 
   3   4   5        4.57        4.79      2.76 o 
   4   4   5     2729.81     2407.87     41.79 o 
   5   4   5       34.98       50.20      5.53 o 
   6   4   5     1510.88     1437.16     33.95 o 
   7   4   5        1.68        6.31      5.84 o 
   8   4   5      336.43      301.06     13.71 o 
   9   4   5        8.75        8.85      6.37 o 
  -9   5   5        5.00        9.17      5.42 o 
  -8   5   5      654.09      640.11     17.35 o 
  -7   5   5      348.64      326.98     12.88 o 
  -6   5   5     1639.76     2578.82     47.63 o 
  -5   5   5      232.30      208.80      7.95 o 
  -4   5   5      627.28      700.96     30.19 o 
  -3   5   5       29.35       50.82      4.62 o 
  -2   5   5       63.01       70.62      4.84 o 
  -1   5   5     3689.98     3741.08     71.46 o 
   0   5   5     8458.78     8270.04    153.89 o 
   1   5   5       11.84       15.11      3.54 o 
   2   5   5     6680.35     5992.49    113.66 o 
   3   5   5      678.20      663.44     37.36 o 
   4   5   5      420.82      354.14     12.33 o 
   5   5   5      104.11      157.79     10.36 o 
   6   5   5     1763.83     1641.73     38.34 o 
   7   5   5       33.37       27.38      7.33 o 
   8   5   5       41.33       34.87      7.03 o 
   9   5   5        9.90        1.80      6.22 o 
  -9   6   5      201.14      225.68     12.78 o 
  -8   6   5        2.79        1.83      4.80 o 
  -7   6   5      207.34      224.62     13.31 o 
  -6   6   5      339.65      517.41     14.63 o 
  -5   6   5      845.58      791.94     17.68 o 
  -4   6   5      384.20      386.46     16.08 o 
  -3   6   5     1762.21     1592.66     34.40 o 
  -2   6   5       29.78        5.37      3.78 o 
  -1   6   5      333.28      319.47     10.01 o 
   0   6   5     1578.83     1677.39     29.99 o 
   1   6   5     4533.45     4249.65     82.70 o 
   2   6   5      342.36      316.15      8.32 o 
   3   6   5       11.86        8.46      4.10 o 
   4   6   5      893.22      800.81     21.40 o 
   5   6   5      234.50      329.93     12.94 o 
   6   6   5      101.14       95.31      8.32 o 
   7   6   5       40.86       66.06     13.92 o 
   8   6   5       30.05       31.15     18.30 o 
   9   6   5       31.06       34.63      7.82 o 
  -9   7   5       28.17       23.17      6.65 o 
  -8   7   5        0.37        2.37      4.81 o 
  -7   7   5     1219.90     1147.97     28.01 o 
  -6   7   5      473.04      562.63     16.88 o 
  -5   7   5      417.03      418.66     14.32 o 
  -4   7   5       29.95       35.02      6.52 o 
  -3   7   5       50.60       35.23      5.74 o 
  -2   7   5        7.44        4.29      2.92 o 
  -1   7   5      413.81      435.20     13.59 o 
   0   7   5       60.98       82.04      4.91 o 
   1   7   5      613.85      494.39     16.08 o 
   2   7   5      160.21      149.41      8.14 o 
   3   7   5      637.78      638.87     49.98 o 
   4   7   5       37.16       45.90      9.67 o 
   5   7   5      415.79      658.91     20.03 o 
   6   7   5      318.59      304.07     13.78 o 
   7   7   5      135.96      159.19     10.77 o 
   8   7   5       89.74       94.19     11.78 o 
   9   7   5       82.63       87.35      9.64 o 
  -9   8   5      328.61      331.69     15.56 o 
  -8   8   5       23.35       14.84      7.95 o 
  -7   8   5       46.94       39.70      6.75 o 
  -6   8   5      143.07      189.75     12.82 o 
  -5   8   5      383.39      344.52     13.11 o 
  -4   8   5       52.25       51.77     11.97 o 
  -3   8   5     3318.58     3041.50     61.59 o 
  -2   8   5      477.45      435.36     13.44 o 
  -1   8   5      273.12      276.27      9.89 o 
   0   8   5        6.18       10.25      3.10 o 
   1   8   5       22.61       19.94      3.31 o 
   2   8   5     1239.00     1209.63     29.72 o 
   3   8   5       11.21       15.95      4.42 o 
   4   8   5        2.61        0.67      3.97 o 
   5   8   5      139.31      185.42     10.66 o 
   6   8   5        0.03        0.30      5.00 o 
   7   8   5       52.55       93.92     14.20 o 
   8   8   5        0.18        2.96      7.88 o 
  -9   9   5        0.98        9.67      7.78 o 
  -8   9   5       16.59       19.39      7.78 o 
  -7   9   5      193.90      184.05     13.82 o 
  -6   9   5      972.48     1092.36     57.80 o 
  -5   9   5      245.43      223.22     12.69 o 
  -4   9   5       45.38       42.50      5.82 o 
  -3   9   5      126.48      109.11      7.46 o 
  -2   9   5       76.42       74.45      6.18 o 
  -1   9   5      295.57      307.24     11.23 o 
   0   9   5      453.09      419.57     13.20 o 
   1   9   5      703.95      634.99     23.60 o 
   2   9   5      379.35      345.23     13.07 o 
   3   9   5      701.68      757.40     80.90 o 
   4   9   5       10.14        6.74      4.84 o 
   5   9   5       58.48       80.10      8.19 o 
   6   9   5      179.61      181.76     11.47 o 
   7   9   5       89.43      120.33     10.37 o 
   8   9   5       32.61       27.52      8.19 o 
  -8  10   5      114.27      124.10     17.81 o 
  -7  10   5       41.36       39.02      8.93 o 
  -6  10   5       36.22      598.45     33.68 o 
  -5  10   5       20.18       16.39      6.27 o 
  -4  10   5       64.56       84.31      7.42 o 
  -3  10   5      719.43      758.95     21.20 o 
  -2  10   5     1044.80      988.33     26.18 o 
  -1  10   5      339.38      310.86     11.69 o 
   0  10   5      866.84      847.31     26.91 o 
   1  10   5      514.78      436.63     47.44 o 
   2  10   5      486.55      399.79     18.84 o 
   3  10   5        3.38        0.67      5.65 o 
   4  10   5      897.96      813.73     36.58 o 
   5  10   5        0.85        1.89      7.77 o 
   6  10   5      154.92      141.77     11.00 o 
   7  10   5       14.15       17.36      6.98 o 
   8  10   5      109.76       92.65     10.80 o 
  -8  11   5       74.47       79.20     11.78 o 
  -7  11   5       79.46       67.75     10.76 o 
  -6  11   5      654.99      752.10     27.82 o 
  -5  11   5       11.89        2.83      9.72 o 
  -4  11   5        4.87       11.18      6.07 o 
  -3  11   5        1.04       -0.88      3.92 o 
  -2  11   5       36.96       28.62      5.23 o 
  -1  11   5       16.94       18.88      4.71 o 
   0  11   5     1057.86     1032.52     34.53 o 
   1  11   5      161.95      145.02     12.29 o 
   2  11   5     1741.61     1522.57     46.35 o 
   3  11   5        2.62        3.48      6.52 o 
   4  11   5        0.99       -0.75      6.63 o 
   5  11   5        8.02       10.72      5.95 o 
   6  11   5      668.46      677.64     23.23 o 
   7  11   5        9.17        8.07      9.00 o 
  -7  12   5        5.30        3.61      7.32 o 
  -6  12   5      146.53      209.23     22.83 o 
  -5  12   5        0.32        1.21      5.84 o 
  -4  12   5       94.45      113.03     11.37 o 
  -3  12   5       54.17       56.03      7.02 o 
  -2  12   5      954.46      916.10     36.55 o 
  -1  12   5       59.59       47.65      8.99 o 
   0  12   5      476.99      378.86     19.46 o 
   1  12   5       12.11       12.77      6.99 o 
   2  12   5      403.20      354.64     18.95 o 
   3  12   5      363.03      313.09     18.48 o 
   4  12   5      180.82      169.34     15.54 o 
   5  12   5        0.51       -4.78      6.86 o 
   6  12   5       48.45       65.26     11.88 o 
   7  12   5       27.23       31.67      8.29 o 
  -7  13   5       99.53      112.36     13.03 o 
  -6  13   5      295.24      537.09     24.16 o 
  -5  13   5      117.27      116.05     16.19 o 
  -4  13   5      184.40      224.40     14.53 o 
  -3  13   5      138.86      134.83      9.80 o 
  -2  13   5       66.97       89.99      8.18 o 
  -1  13   5      674.78      613.23     25.45 o 
   0  13   5     1031.35     1010.52     35.31 o 
   1  13   5       54.33       39.73     12.14 o 
   2  13   5      166.90      161.68     29.15 o 
   3  13   5        2.02       26.74     11.66 o 
   4  13   5       34.11       14.41      8.24 o 
   5  13   5       19.19       19.91      8.99 o 
   6  13   5       46.08       53.18     11.88 o 
  -6  14   5       39.95       38.19     10.19 o 
  -5  14   5      129.01      125.53     12.71 o 
  -4  14   5       23.36       27.63      7.98 o 
  -3  14   5      407.95      384.27     17.53 o 
  -2  14   5       85.95       94.13     11.89 o 
  -1  14   5       80.53       64.39     10.70 o 
   0  14   5       85.25       83.53     11.48 o 
   1  14   5       75.01      101.92     17.97 o 
   2  14   5      296.23      259.92     17.56 o 
   3  14   5        1.55        5.74     10.69 o 
   4  14   5       15.48        4.53     16.03 o 
   5  14   5       43.37       47.78     10.96 o 
   6  14   5       61.44       54.83     12.71 o 
  -5  15   5       52.87       59.25     10.42 o 
  -4  15   5       28.18       24.97      8.13 o 
  -3  15   5       55.02       60.08     10.93 o 
  -2  15   5        2.85        9.68      7.30 o 
  -1  15   5       23.43       34.77      9.54 o 
   0  15   5        4.80        1.34      6.89 o 
   1  15   5      102.19      109.86     13.60 o 
   2  15   5        0.06       -0.84      7.39 o 
   3  15   5      271.40      322.99     38.21 o 
   4  15   5        5.89       -6.22      7.00 o 
   5  15   5       66.22       92.49     13.46 o 
  -5  16   5       41.54       46.79     10.73 o 
  -4  16   5        7.98       -6.15     10.36 o 
  -3  16   5      144.71      118.52     18.78 o 
  -2  16   5      125.78      101.57     13.28 o 
  -1  16   5       27.01       32.22     13.28 o 
   0  16   5        1.56        3.16      7.67 o 
   1  16   5       66.34       62.81     12.03 o 
   2  16   5       23.24       21.08      8.57 o 
   3  16   5       24.30       33.19     10.60 o 
   4  16   5       69.74       50.10     11.75 o 
  -3  17   5        0.93        1.30     10.69 o 
  -2  17   5        3.80        7.29      9.49 o 
  -1  17   5       10.87       15.73      8.92 o 
   0  17   5       79.90       74.28     14.57 o 
   1  17   5       58.63       41.64     23.15 o 
   2  17   5       64.33       51.94     11.19 o 
   3  17   5       51.52       53.92     16.03 o 
  -1  18   5        0.39       -7.70     10.36 o 
   0  18   5       19.13       10.68     10.03 o 
   1  18   5        0.33       -4.81      9.39 o 
 -10   0   6       11.22       13.28     13.60 o 
  -8   0   6      361.42      380.83     27.20 o 
  -6   0   6      629.86      575.24     33.35 o 
  -4   0   6      795.69      699.41     31.41 o 
  -2   0   6     1979.13     1944.75     38.41 o 
   0   0   6     9157.39     8713.90    159.83 o 
   2   0   6      802.97      742.39     17.01 o 
   4   0   6      695.39      813.80     31.74 o 
   6   0   6     6131.66     9963.71    222.20 o 
   8   0   6      190.34      230.89     21.05 o 
 -10   1   6       56.24       50.87     11.33 o 
  -9   1   6       58.07       58.82     10.86 o 
  -8   1   6      368.03      345.51     15.08 o 
  -7   1   6       71.95       60.83      7.65 o 
  -6   1   6     1368.96     1315.53     28.00 o 
  -5   1   6      578.82      538.52     14.35 o 
  -4   1   6     2954.76     2687.29     48.05 o 
  -3   1   6      591.07      739.35     16.33 o 
  -2   1   6      189.04      189.58      4.10 o 
  -1   1   6      714.38      638.31      9.32 o 
   0   1   6     1716.45     1544.20     22.00 o 
   1   1   6       44.62       60.18      2.61 o 
   2   1   6     4368.89     4077.58     54.56 o 
   3   1   6      413.87      399.04      7.86 o 
   4   1   6     3593.32     3964.90    166.72 o 
   5   1   6     1211.55     1136.40     20.29 o 
   6   1   6     4767.09     7184.35    133.60 o 
   7   1   6        8.82        7.45      5.05 o 
   8   1   6        1.73       15.54      7.33 o 
   9   1   6       25.15       23.41      9.04 o 
 -10   2   6        7.95       18.57      9.77 o 
  -9   2   6      246.88      294.87     23.96 o 
  -8   2   6        0.37        4.12      5.42 o 
  -7   2   6      402.55      331.28     14.18 o 
  -6   2   6      491.87      458.37     13.82 o 
  -5   2   6      130.31      761.36     38.54 o 
  -4   2   6     1039.63     1022.90     21.65 o 
  -3   2   6     3622.51     3424.55     50.26 o 
  -2   2   6     5001.83     4950.47     63.83 o 
  -1   2   6     1120.19     1013.66     20.50 o 
   0   2   6     2849.60     2593.34     39.02 o 
   1   2   6     1826.67     1707.16     30.66 o 
   2   2   6     1340.04     1157.84     18.92 o 
   3   2   6        8.78        6.38      1.76 o 
   4   2   6      915.81      856.15     17.66 o 
   5   2   6       37.99       43.92      4.53 o 
   6   2   6        2.44       -4.87     12.36 o 
   7   2   6       60.05       52.02      7.00 o 
   8   2   6        2.54        4.79      5.53 o 
   9   2   6       32.57       27.91     15.54 o 
 -10   3   6        1.55        0.68      7.93 o 
  -9   3   6      120.61       99.70     27.04 o 
  -8   3   6        7.26        6.76      6.61 o 
  -7   3   6     2167.36     1995.79     45.46 o 
  -6   3   6       29.59       28.01      5.71 o 
  -5   3   6     2087.70     2631.22     48.49 o 
  -4   3   6      300.19      256.04      7.54 o 
  -3   3   6       16.78       16.49      3.39 o 
  -2   3   6       75.08       83.68      4.51 o 
  -1   3   6     1340.75     1284.21     21.05 o 
   0   3   6      868.86      844.88     12.39 o 
   1   3   6     2240.12     2282.65     40.11 o 
   2   3   6       49.85       40.34      3.34 o 
   3   3   6      113.85      111.66      4.67 o 
   4   3   6      232.50      205.07      8.81 o 
   5   3   6      689.85      592.16     17.17 o 
   6   3   6       76.09       99.43      7.90 o 
   7   3   6      119.10      111.25     11.95 o 
   8   3   6        0.16        1.81      5.31 o 
   9   3   6       91.99      102.85     12.36 o 
  -9   4   6      119.78      135.73     21.05 o 
  -8   4   6      205.39      200.16     14.86 o 
  -7   4   6     1493.43     1505.56     39.02 o 
  -6   4   6        0.12       -4.36      2.91 o 
  -5   4   6      714.68     1723.02     44.32 o 
  -4   4   6        1.19        2.74      2.44 o 
  -3   4   6     2624.26     2533.40     38.74 o 
  -2   4   6      961.43      955.38     19.41 o 
  -1   4   6      384.64      291.81      7.13 o 
   0   4   6        0.25        0.20      2.13 o 
   1   4   6     4576.32     4353.32     73.24 o 
   2   4   6        5.48        9.16      3.81 o 
   3   4   6        3.52        4.11      2.76 o 
   4   4   6       40.60       41.63      5.09 o 
   5   4   6      107.27      113.91      7.59 o 
   6   4   6        8.68        1.80      4.36 o 
   7   4   6        9.92        8.66      5.16 o 
   8   4   6        3.45        0.83      5.35 o 
   9   4   6       50.54       45.59      8.31 o 
  -9   5   6      100.31       92.86     10.52 o 
  -8   5   6      235.98      210.22     19.40 o 
  -7   5   6      125.74      129.96      7.88 o 
  -6   5   6      412.24      419.42     12.48 o 
  -5   5   6      850.16      941.43     20.02 o 
  -4   5   6      476.04      459.83     11.74 o 
  -3   5   6      117.41      167.42     24.65 o 
  -2   5   6        5.57        8.44      2.57 o 
  -1   5   6      148.52      194.22      6.89 o 
   0   5   6     1049.58     1111.74     18.93 o 
   1   5   6     5347.72     5411.15     90.50 o 
   2   5   6      889.57      778.50     16.92 o 
   3   5   6      358.37      360.15     12.41 o 
   4   5   6      204.79      186.52      9.41 o 
   5   5   6     1207.86     1085.32     27.18 o 
   6   5   6      311.62      442.78     20.59 o 
   7   5   6      114.18       98.69     20.56 o 
   8   5   6       32.93       42.71      7.63 o 
   9   5   6       33.67       37.35     13.18 o 
  -9   6   6      232.08      211.90     12.54 o 
  -8   6   6        8.24        9.12      5.38 o 
  -7   6   6      226.73      183.07     10.16 o 
  -6   6   6       37.39       24.31      4.63 o 
  -5   6   6      157.17      332.90     13.84 o 
  -4   6   6       22.08       21.46      4.37 o 
  -3   6   6      935.22      908.17     22.31 o 
  -2   6   6     1561.16     1385.28     30.45 o 
  -1   6   6      355.74      301.38      9.61 o 
   0   6   6     9176.49     9259.36    147.24 o 
   1   6   6      892.02      805.16     20.69 o 
   2   6   6     1107.87     1115.46     26.83 o 
   3   6   6        5.08       -3.21      3.04 o 
   4   6   6     1013.10      959.38     39.50 o 
   5   6   6      121.86      141.83     12.06 o 
   6   6   6      239.28      397.27     19.37 o 
   7   6   6        6.54        3.20      6.13 o 
   8   6   6        0.71       -7.41      4.94 o 
   9   6   6        5.67       10.52      8.66 o 
  -9   7   6        6.44        9.97      6.46 o 
  -8   7   6      189.09      190.95     11.32 o 
  -7   7   6      294.39      271.33     12.47 o 
  -6   7   6      618.87      569.81     15.16 o 
  -5   7   6       59.02       91.18      7.47 o 
  -4   7   6     1629.18     1499.37     34.30 o 
  -3   7   6       39.24       31.83      4.55 o 
  -2   7   6       75.79       76.84      5.49 o 
  -1   7   6      379.43      368.60     11.42 o 
   0   7   6      832.33      694.23     17.34 o 
   1   7   6      465.89      431.45     17.88 o 
   2   7   6     2202.74     2020.15     44.01 o 
   3   7   6      261.83      280.35     11.48 o 
   4   7   6      695.82      636.18     19.12 o 
   5   7   6      466.58      431.06     15.85 o 
   6   7   6      972.69     1429.60     35.50 o 
   7   7   6       50.53       50.32      7.72 o 
   8   7   6       21.95       36.09      9.48 o 
  -9   8   6        3.57        2.82      5.90 o 
  -8   8   6      113.01      111.91      9.74 o 
  -7   8   6       96.25       77.23      9.73 o 
  -6   8   6      660.73      629.61     43.88 o 
  -5   8   6      109.61      172.93     23.36 o 
  -4   8   6       33.61       30.79      9.31 o 
  -3   8   6       38.75       53.73      5.71 o 
  -2   8   6     1995.81     1922.20     41.28 o 
  -1   8   6      105.64      111.12      8.94 o 
   0   8   6     4089.63     3776.10     73.95 o 
   1   8   6       38.20       37.42      5.10 o 
   2   8   6     1627.32     1490.25     40.31 o 
   3   8   6       11.87        6.31      4.02 o 
   4   8   6      363.59      358.25     16.82 o 
   5   8   6        6.98        6.43      4.77 o 
   6   8   6      453.73      676.25     21.58 o 
   7   8   6        0.60       -3.60      5.47 o 
   8   8   6       38.95       29.11      9.61 o 
  -8   9   6      191.10      168.57     39.35 o 
  -7   9   6      309.01      275.16     23.48 o 
  -6   9   6      587.52      549.58     27.36 o 
  -5   9   6      121.84      134.18      9.11 o 
  -4   9   6       72.61       79.84      7.01 o 
  -3   9   6       14.59       11.01      7.77 o 
  -2   9   6      454.30      465.11     19.03 o 
  -1   9   6      746.08      685.27     18.58 o 
   0   9   6     1102.13     1042.00     57.80 o 
   1   9   6      498.31      472.77     44.53 o 
   2   9   6     1054.80      984.78     26.31 o 
   3   9   6       72.74       75.52      8.92 o 
   4   9   6      458.36      410.44     15.72 o 
   5   9   6       27.97       25.02      8.03 o 
   6   9   6      590.53      889.06     26.39 o 
   7   9   6       13.33       14.62      6.60 o 
   8   9   6       27.78       60.10     16.35 o 
  -8  10   6        0.22       -4.40      6.52 o 
  -7  10   6      103.47       97.89     11.79 o 
  -6  10   6       37.11       25.84     15.22 o 
  -5  10   6      224.61      328.21     23.78 o 
  -4  10   6      109.73      133.94      8.96 o 
  -3  10   6      195.85      213.01     10.56 o 
  -2  10   6      390.87      386.50     13.61 o 
  -1  10   6      302.30      281.96     15.45 o 
   0  10   6     1121.91     1037.25     34.16 o 
   1  10   6      722.12      656.72     25.31 o 
   2  10   6      295.98      289.20     16.37 o 
   3  10   6      510.55      425.68     18.20 o 
   4  10   6      291.29      311.89     14.29 o 
   5  10   6       63.21       68.04      8.10 o 
   6  10   6      114.00      172.38     11.76 o 
   7  10   6       67.15       70.04      9.40 o 
  -8  11   6       23.83       25.55      8.80 o 
  -7  11   6      413.81      436.04     21.87 o 
  -6  11   6      105.42      118.28     14.41 o 
  -5  11   6      101.71      109.52     14.09 o 
  -4  11   6        2.41       -1.85      4.36 o 
  -3  11   6        6.58       15.66      4.96 o 
  -2  11   6        2.63        4.32      3.98 o 
  -1  11   6        3.29        4.36      7.45 o 
   0  11   6       21.70       29.16      7.93 o 
   1  11   6      509.07      477.61     26.72 o 
   2  11   6        0.18        3.55      6.36 o 
   3  11   6       37.67       19.91     17.81 o 
   4  11   6        0.07        0.12      5.05 o 
   5  11   6      705.79      682.18     29.95 o 
   6  11   6        6.61       17.98      7.90 o 
   7  11   6        0.59        4.58     10.55 o 
  -7  12   6      188.65      208.43     15.78 o 
  -6  12   6        0.23        0.09      8.74 o 
  -5  12   6      211.07      430.11     22.99 o 
  -4  12   6       36.66       32.91      6.71 o 
  -3  12   6      379.86      410.78     15.69 o 
  -2  12   6      231.18      241.14     15.77 o 
  -1  12   6      379.00      354.68     18.90 o 
   0  12   6       66.33       66.16     10.50 o 
   1  12   6      788.15      781.94     29.96 o 
   2  12   6       33.40       21.83      8.40 o 
   3  12   6       80.60       84.97     11.80 o 
   4  12   6       81.97       94.43     12.25 o 
   5  12   6       10.44       16.43      8.62 o 
   6  12   6       77.83      135.25     11.68 o 
   7  12   6       18.64       17.64      7.48 o 
  -7  13   6       40.26       44.06     10.27 o 
  -6  13   6       10.76       -2.78      6.50 o 
  -5  13   6      272.07      426.35     20.26 o 
  -4  13   6      260.62      282.53     13.93 o 
  -3  13   6        4.55       28.17     11.33 o 
  -2  13   6      148.61      143.27     13.30 o 
  -1  13   6       75.45       86.80     23.15 o 
   0  13   6      341.94      338.22     32.22 o 
   1  13   6      462.07      431.93     27.85 o 
   2  13   6       12.44       17.01      8.90 o 
   3  13   6      203.13      176.86     17.00 o 
   4  13   6       41.43       40.55      9.94 o 
   5  13   6       14.07        9.77     10.20 o 
   6  13   6       79.09      132.96     32.87 o 
  -6  14   6       66.69       61.96     10.79 o 
  -5  14   6        1.07       -9.66      8.58 o 
  -4  14   6       15.37       32.71     11.98 o 
  -3  14   6       67.80       79.84     11.98 o 
  -2  14   6      348.58      316.47     19.59 o 
  -1  14   6        1.74       -4.53     13.28 o 
   0  14   6      279.30      235.05     22.83 o 
   1  14   6       99.82       84.47     12.44 o 
   2  14   6      175.19      151.97     14.52 o 
   3  14   6        4.28        2.33      8.34 o 
   4  14   6      119.09      142.65     15.21 o 
   5  14   6        7.44        6.48      9.03 o 
  -5  15   6        4.55        3.56     11.01 o 
  -4  15   6      105.10      124.03     18.78 o 
  -3  15   6        0.62       10.36      8.53 o 
  -2  15   6       37.41       29.97     12.47 o 
  -1  15   6       27.76       21.44      9.26 o 
   0  15   6      213.85      168.92     15.33 o 
   1  15   6       37.57       18.20     10.52 o 
   2  15   6      169.29      188.12     16.37 o 
   3  15   6        0.17       -4.95     10.52 o 
   4  15   6      118.80      100.51     14.28 o 
   5  15   6        4.75       -7.58      8.21 o 
  -4  16   6        0.40        1.62     11.66 o 
  -3  16   6       10.05       18.13     12.31 o 
  -2  16   6       96.52       90.60     26.55 o 
  -1  16   6        0.12       -2.65     12.79 o 
   0  16   6      313.80      296.51     19.67 o 
   1  16   6       11.89        0.58     13.28 o 
   2  16   6        0.11        5.61      8.81 o 
   3  16   6       36.65       26.72     18.62 o 
   4  16   6       90.86       96.35     14.20 o 
  -3  17   6        2.50        3.56     11.01 o 
  -2  17   6       20.83       16.58     10.07 o 
  -1  17   6       52.74       53.42     26.07 o 
   0  17   6        9.68       17.63     11.98 o 
   1  17   6       16.20       16.23     17.65 o 
   2  17   6       44.69       29.38     10.54 o 
  -9   0   7      884.62      794.69     43.72 o 
  -7   0   7      374.22      384.89     19.23 o 
  -5   0   7       80.15       85.16      8.94 o 
  -3   0   7      168.96      146.67      9.10 o 
  -1   0   7     1408.04     1258.77     26.52 o 
   1   0   7       17.25       21.91      2.92 o 
   3   0   7     2731.98     2349.36     46.90 o 
   5   0   7      523.25      515.25     18.54 o 
   7   0   7      608.26      820.60     40.80 o 
   9   0   7       15.96       63.15     15.87 o 
 -10   1   7        1.27       -3.86      8.36 o 
  -9   1   7      284.97      249.40     17.28 o 
  -8   1   7        3.25        0.64      5.42 o 
  -7   1   7      200.13      176.12     12.95 o 
  -6   1   7        1.67       -3.95      3.67 o 
  -5   1   7     2447.18     2233.68     42.15 o 
  -4   1   7      197.50      289.66      9.67 o 
  -3   1   7      318.95      366.16      8.81 o 
  -2   1   7      709.92      822.26     13.19 o 
  -1   1   7     2388.36     2330.69     29.01 o 
   0   1   7      742.12      711.79     11.79 o 
   1   1   7      150.37      178.28      4.70 o 
   2   1   7      418.72      386.52      7.59 o 
   3   1   7      359.32      380.77      8.41 o 
   4   1   7      126.33      125.94      9.23 o 
   5   1   7      322.73      389.28     49.22 o 
   6   1   7      269.16      252.84     11.47 o 
   7   1   7      149.49      251.94     15.46 o 
   8   1   7      287.47      259.36     16.94 o 
   9   1   7      153.96      187.73     17.00 o 
  -9   2   7      448.30      431.80     21.64 o 
  -8   2   7        3.00       -5.96      4.88 o 
  -7   2   7      346.17      323.61     13.16 o 
  -6   2   7      386.50      407.61     13.36 o 
  -5   2   7       17.53       13.92      4.15 o 
  -4   2   7        7.33       49.19      3.97 o 
  -3   2   7      911.66      883.35     16.11 o 
  -2   2   7       36.86       82.72      4.13 o 
  -1   2   7     3288.88     2993.96     39.53 o 
   0   2   7    15644.50    14933.36    211.85 o 
   1   2   7      176.82      135.04     16.78 o 
   2   2   7       52.10       49.95      4.02 o 
   3   2   7      519.82      448.66     10.09 o 
   4   2   7     2416.76     2168.82     39.19 o 
   5   2   7      349.99      368.96     11.21 o 
   6   2   7      200.01      207.04     10.94 o 
   7   2   7       77.08      108.22     11.10 o 
   8   2   7        5.94        2.46      7.32 o 
   9   2   7        0.66       45.26      9.84 o 
  -9   3   7        1.17       -3.23      7.63 o 
  -8   3   7       89.54       77.50      8.78 o 
  -7   3   7      245.13      260.66     13.00 o 
  -6   3   7        5.44       11.35      4.62 o 
  -5   3   7     1991.42     1853.75     31.01 o 
  -4   3   7     3944.65     6024.18     86.96 o 
  -3   3   7     1189.77     1209.85     20.83 o 
  -2   3   7     4341.87     4329.65     64.48 o 
  -1   3   7     2678.98     2643.94     40.50 o 
   0   3   7     2080.26     1880.01     29.58 o 
   1   3   7        6.00        4.14      2.21 o 
   2   3   7      574.41      540.43     12.73 o 
   3   3   7      282.57      284.62      8.48 o 
   4   3   7     1373.90     1301.03     29.95 o 
   5   3   7      121.87      135.20     15.38 o 
   6   3   7      137.80      115.12     10.11 o 
   7   3   7        3.88        4.13      5.08 o 
   8   3   7      190.13      232.87     16.03 o 
   9   3   7        3.85        6.29      8.30 o 
  -9   4   7        0.73       10.46      8.21 o 
  -8   4   7        3.97       13.06      4.80 o 
  -7   4   7      393.26      364.47     18.00 o 
  -6   4   7     1916.75     1870.89     37.44 o 
  -5   4   7      218.34      175.44      7.31 o 
  -4   4   7       96.16      108.33      5.50 o 
  -3   4   7        6.74        5.53      2.84 o 
  -2   4   7      465.94      474.66     13.57 o 
  -1   4   7       55.28       70.82      3.68 o 
   0   4   7    12383.71    11471.95    143.96 o 
   1   4   7       11.83        6.96      2.66 o 
   2   4   7        6.20        2.34      2.34 o 
   3   4   7       79.05       88.65      6.31 o 
   4   4   7     3753.94     3428.04     69.08 o 
   5   4   7        0.23        1.93      3.53 o 
   6   4   7      344.52      332.17     14.64 o 
   7   4   7       20.71       26.34      6.04 o 
   8   4   7       61.35       68.69      8.41 o 
   9   4   7        2.57        3.59      9.07 o 
  -9   5   7       22.93       26.23      6.93 o 
  -8   5   7       34.54       15.78      6.89 o 
  -7   5   7       15.24       12.18      4.56 o 
  -6   5   7       48.53       48.31      5.46 o 
  -5   5   7      457.05      444.08     12.47 o 
  -4   5   7     1498.89     2327.61     51.32 o 
  -3   5   7      106.91      104.02      5.97 o 
  -2   5   7      568.96      572.99     14.62 o 
  -1   5   7        8.09        3.74      2.03 o 
   0   5   7      553.72      466.52      9.77 o 
   1   5   7     1600.05     1610.12     30.62 o 
   2   5   7     2246.46     2195.11     40.02 o 
   3   5   7      114.19      133.12      9.69 o 
   4   5   7     1623.41     1491.24     34.56 o 
   5   5   7      197.28      232.24     21.31 o 
   6   5   7      137.73      128.38     11.95 o 
   7   5   7        4.68        5.97      5.35 o 
   8   5   7      256.42      241.70     13.33 o 
  -9   6   7      271.58      249.61     13.48 o 
  -8   6   7       54.67       53.94      7.43 o 
  -7   6   7      262.95      280.05     11.23 o 
  -6   6   7      139.38      150.75      8.08 o 
  -5   6   7        4.00        1.26      3.39 o 
  -4   6   7       81.34       70.24      6.46 o 
  -3   6   7      943.56      910.33     26.11 o 
  -2   6   7        1.03       10.69      5.83 o 
  -1   6   7     1406.37     1337.24     25.97 o 
   0   6   7     1462.42     1252.91     25.38 o 
   1   6   7      294.31      310.87     11.54 o 
   2   6   7      501.78      482.20     15.32 o 
   3   6   7     2231.85     2017.76     44.25 o 
   4   6   7     1127.99     1037.59     26.62 o 
   5   6   7       72.22       81.89     12.28 o 
   6   6   7      131.41      136.35      9.98 o 
   7   6   7       52.77       80.01     25.91 o 
   8   6   7        5.99       -1.61      5.65 o 
  -9   7   7      189.22      154.65     11.68 o 
  -8   7   7      105.86       89.49      9.17 o 
  -7   7   7      221.04      206.76     16.60 o 
  -6   7   7      173.78      147.92     10.01 o 
  -5   7   7     2516.40     2383.80     52.81 o 
  -4   7   7      365.84      436.76     17.46 o 
  -3   7   7      324.86      313.58     11.63 o 
  -2   7   7        4.41        9.90      3.56 o 
  -1   7   7      982.95      811.05     20.19 o 
   0   7   7        8.26        4.92      3.64 o 
   1   7   7      530.06      590.54     17.73 o 
   2   7   7      153.80      151.59     11.23 o 
   3   7   7       34.22       43.56      5.95 o 
   4   7   7       96.67       99.53      9.67 o 
   5   7   7      212.95      262.10     15.00 o 
   6   7   7       11.14       19.99      6.15 o 
   7   7   7       49.48       85.60     11.21 o 
   8   7   7       31.99       23.21      9.27 o 
  -8   8   7       12.43       15.29      6.12 o 
  -7   8   7      392.46      378.24     19.23 o 
  -6   8   7       41.74       27.56      6.30 o 
  -5   8   7      106.07       95.59     20.14 o 
  -4   8   7      120.32      121.71      8.32 o 
  -3   8   7      177.23      167.65      8.95 o 
  -2   8   7        0.17        7.53      3.52 o 
  -1   8   7     2062.79     1854.38     51.89 o 
   0   8   7       74.51       64.64      8.30 o 
   1   8   7      207.80      225.98     10.77 o 
   2   8   7        1.61       -1.91      3.57 o 
   3   8   7      256.12      237.69     14.96 o 
   4   8   7      239.92      243.09     12.38 o 
   5   8   7       92.92      116.32      9.56 o 
   6   8   7        0.40       -2.06      5.38 o 
   7   8   7       18.94       20.57      7.90 o 
   8   8   7        1.10        0.49      9.55 o 
  -8   9   7       48.78       47.81      9.73 o 
  -7   9   7        2.12       -5.61      5.71 o 
  -6   9   7        6.60       -2.39      5.44 o 
  -5   9   7      350.98      360.45     14.61 o 
  -4   9   7     1404.36     1984.32     49.51 o 
  -3   9   7      447.53      369.78     13.48 o 
  -2   9   7      179.12      198.46      9.63 o 
  -1   9   7      985.26      935.52     31.49 o 
   0   9   7        1.26        1.85      7.12 o 
   1   9   7      331.49      296.62     23.15 o 
   2   9   7      395.44      392.12     15.09 o 
   3   9   7        1.66        6.48      5.08 o 
   4   9   7       48.86       48.89      7.32 o 
   5   9   7      246.39      249.79     15.68 o 
   6   9   7       29.17       26.48      6.98 o 
   7   9   7        5.98       13.71      6.90 o 
  -8  10   7       17.89        4.35      7.15 o 
  -7  10   7       21.16       21.62      7.98 o 
  -6  10   7      313.95      280.71     16.36 o 
  -5  10   7        6.09        7.05      5.18 o 
  -4  10   7      376.81      722.08     30.21 o 
  -3  10   7       19.00       25.93      5.36 o 
  -2  10   7        5.36       15.22      8.42 o 
  -1  10   7      433.45      447.15     40.64 o 
   0  10   7     1199.24     1051.06     35.18 o 
   1  10   7       68.31       64.69      9.72 o 
   2  10   7      277.95      287.28     19.09 o 
   3  10   7      409.87      356.81     15.09 o 
   4  10   7      465.20      442.44     23.45 o 
   5  10   7       22.06       36.43      7.48 o 
   6  10   7      224.85      226.02     13.51 o 
   7  10   7        8.38       16.07      7.42 o 
  -7  11   7        3.49       -1.39      8.91 o 
  -6  11   7        0.18       10.07      7.19 o 
  -5  11   7      196.70      161.86     12.15 o 
  -4  11   7      572.68      826.37     24.06 o 
  -3  11   7        0.06       -1.45      4.28 o 
  -2  11   7       51.66       59.41     15.06 o 
  -1  11   7       20.59       24.82      7.63 o 
   0  11   7      119.90      115.72     18.78 o 
   1  11   7        9.80       10.48      7.12 o 
   2  11   7      538.45      502.43     23.50 o 
   3  11   7        8.37        8.36     10.78 o 
   4  11   7      582.20      524.99     19.56 o 
   5  11   7        9.90        4.43      6.01 o 
   6  11   7        8.90        5.92      6.39 o 
   7  11   7        0.07        1.38      8.26 o 
  -7  12   7       20.07       20.32      8.46 o 
  -6  12   7      245.30      263.34     17.13 o 
  -5  12   7        0.06       -8.28      5.52 o 
  -4  12   7       27.10       13.72      6.13 o 
  -3  12   7       70.58       88.83     18.78 o 
  -1  12   7       27.78       29.69      8.79 o 
   0  12   7     1519.37     1428.00     45.72 o 
   1  12   7      154.65      123.38     12.99 o 
   2  12   7       61.87       50.99     10.63 o 
   3  12   7       22.53       19.95      9.72 o 
   4  12   7      446.90      451.24     23.05 o 
   5  12   7      156.11      141.76     11.70 o 
   6  12   7       39.92       20.24      8.74 o 
  -6  13   7        0.09        6.15      7.15 o 
  -5  13   7      182.70      179.60     14.20 o 
  -4  13   7      289.19      411.38     21.99 o 
  -3  13   7       62.08       58.45     11.06 o 
  -2  13   7      319.39      312.20     19.43 o 
  -1  13   7      247.38      251.01     17.47 o 
   0  13   7       24.12       22.58     15.71 o 
   1  13   7      235.60      221.59     24.45 o 
   2  13   7      348.63      348.54     21.12 o 
   3  13   7       18.21       21.69      9.57 o 
   4  13   7       30.69       22.61      9.25 o 
   5  13   7        1.20        3.59      8.58 o 
   6  13   7       24.77       16.10     10.41 o 
  -6  14   7        3.40       10.17      7.78 o 
  -5  14   7        5.72        5.18     11.33 o 
  -4  14   7       21.28       22.28     19.92 o 
  -3  14   7      265.81      288.46     19.32 o 
  -2  14   7        0.12       10.26     16.35 o 
  -1  14   7      206.62      206.83     16.46 o 
   0  14   7      260.31      258.56     18.35 o 
   1  14   7      143.44      130.44     14.39 o 
   2  14   7       21.70       19.77      9.40 o 
   3  14   7       83.07       75.50     13.19 o 
   4  14   7      219.87      207.82     39.02 o 
   5  14   7        5.16        8.71      9.58 o 
  -5  15   7      158.10      148.32     21.37 o 
  -4  15   7       13.29        4.21     10.69 o 
  -3  15   7       19.90        7.87      8.95 o 
  -2  15   7       11.87       20.35      9.31 o 
  -1  15   7      183.22      168.30     28.01 o 
   0  15   7        4.20        1.49      8.08 o 
   1  15   7        2.96       -0.07     10.20 o 
   2  15   7       38.08       29.36     10.24 o 
   3  15   7        9.68        8.38      9.52 o 
   4  15   7        1.74        1.49      8.57 o 
  -4  16   7        1.20       -2.91     11.66 o 
  -3  16   7       42.55       43.67     11.38 o 
  -2  16   7       39.17       28.05     10.00 o 
  -1  16   7       98.16      121.27     15.01 o 
   0  16   7       35.77       40.78     20.73 o 
   1  16   7        9.38        9.27      9.55 o 
   2  16   7        0.10        2.97      7.91 o 
   3  16   7      102.88       91.59     14.57 o 
  -2  17   7        5.72        4.05      9.96 o 
  -1  17   7        2.15       -0.02      9.72 o 
   0  17   7        0.34        0.88      8.90 o 
   1  17   7       14.68       33.16     10.78 o 
  -8   0   8       21.91       22.39      8.17 o 
  -6   0   8     1909.63     1829.66     52.51 o 
  -4   0   8      603.33      549.55     20.56 o 
  -2   0   8     1021.22      908.90     17.07 o 
   0   0   8     4278.40     4138.78     78.79 o 
   2   0   8     2249.25     1894.13     38.85 o 
   4   0   8     1592.23     1396.92     39.27 o 
   6   0   8      284.17      310.88     23.32 o 
   8   0   8      508.76      740.29     41.77 o 
  -9   1   8       57.40       60.10      9.47 o 
  -8   1   8      449.42      428.46     15.38 o 
  -7   1   8       73.28       60.91      6.96 o 
  -6   1   8        4.98       -1.98      4.03 o 
  -5   1   8      144.28      136.16      7.69 o 
  -4   1   8      518.71      486.07     13.35 o 
  -3   1   8      690.16      888.88     25.91 o 
  -2   1   8     4437.13     4157.59     46.17 o 
  -1   1   8        1.43        0.57      2.30 o 
   0   1   8       11.39       14.68      2.06 o 
   1   1   8     1033.28      944.61     15.17 o 
   2   1   8     1097.04      926.53     15.04 o 
   3   1   8      107.70      115.73      5.11 o 
   4   1   8      689.64      615.25     14.83 o 
   5   1   8       33.39       35.27      7.10 o 
   6   1   8      958.67      973.96     32.28 o 
   7   1   8      273.73      250.59     15.91 o 
   8   1   8     1133.40     1553.62     48.08 o 
  -9   2   8      367.63      350.17     20.36 o 
  -8   2   8       16.85        6.48      5.80 o 
  -7   2   8      299.59      304.77     12.36 o 
  -6   2   8      118.37      121.16      7.96 o 
  -5   2   8       91.30       95.75      6.79 o 
  -4   2   8      463.09      454.55     11.01 o 
  -3   2   8      344.94      550.11     11.85 o 
  -2   2   8      978.45     1016.77     16.17 o 
  -1   2   8     1775.26     1808.84     23.39 o 
   0   2   8     7314.23     7473.42     98.21 o 
   1   2   8      573.86      529.43      9.73 o 
   2   2   8      693.36      644.90     13.13 o 
   3   2   8     1585.02     1470.17     25.19 o 
   4   2   8     1080.17      919.40     19.94 o 
   5   2   8       26.06       24.51      4.71 o 
   6   2   8      342.18      346.16     25.91 o 
   7   2   8        0.69        3.18      6.38 o 
   8   2   8       32.09       43.16     12.14 o 
  -9   3   8      276.15      301.56     19.57 o 
  -8   3   8        0.25       -5.92      4.95 o 
  -7   3   8       86.35       79.96      8.31 o 
  -6   3   8       13.04        6.84      3.65 o 
  -5   3   8     5146.88     4861.55     72.14 o 
  -4   3   8       18.53       18.95      3.51 o 
  -3   3   8     3449.64     5056.65    211.41 o 
  -2   3   8      698.50      635.84     12.74 o 
  -1   3   8     1463.54     1342.12     38.52 o 
   0   3   8      347.66      316.01      7.58 o 
   1   3   8     2897.47     2734.81     48.35 o 
   2   3   8      274.17      248.36      8.20 o 
   3   3   8      186.43      193.11      9.44 o 
   4   3   8        1.63        2.42      3.24 o 
   5   3   8       24.64       26.78      5.98 o 
   6   3   8       94.81      105.46      8.44 o 
   7   3   8       91.42       84.17     16.84 o 
   8   3   8       12.11       -1.97      8.91 o 
  -9   4   8      493.48      444.32     17.47 o 
  -8   4   8        5.05        0.41      4.98 o 
  -7   4   8       55.06       77.25     12.85 o 
  -6   4   8      570.23      569.71     14.23 o 
  -5   4   8     1030.35     1015.18     20.07 o 
  -4   4   8       35.49       41.14      4.16 o 
  -3   4   8      854.70     1428.46     36.27 o 
  -2   4   8       17.41       30.23      3.71 o 
  -1   4   8      822.57      831.57     18.75 o 
   0   4   8      629.21      631.02     14.88 o 
   1   4   8     1337.89     1271.15     25.33 o 
   2   4   8        9.04       10.08      3.05 o 
   3   4   8     4052.42     3819.65     75.97 o 
   4   4   8        0.90       -0.88      3.49 o 
   5   4   8       26.31       24.29      9.16 o 
   6   4   8       28.47       30.44      9.24 o 
   7   4   8        0.70        4.01      6.52 o 
   8   4   8        3.86       -0.34      7.19 o 
  -9   5   8      262.46      251.97     13.79 o 
  -8   5   8        2.48       -0.66      4.83 o 
  -7   5   8       73.06       84.01      7.08 o 
  -6   5   8      198.05      193.28      9.06 o 
  -5   5   8      423.21      423.43     11.46 o 
  -4   5   8      395.14      382.89     12.05 o 
  -3   5   8     1223.06     1842.90     66.84 o 
  -2   5   8      626.43      616.58     15.52 o 
  -1   5   8     1649.45     1744.49     79.57 o 
   0   5   8        1.49        0.72      2.65 o 
   1   5   8      480.34      429.30     11.95 o 
   2   5   8     1162.23     1148.47     23.74 o 
   3   5   8       26.61       32.13      9.30 o 
   4   5   8      172.07      161.37      9.18 o 
   5   5   8       82.19       69.01      7.37 o 
   6   5   8       10.96       -2.63      6.06 o 
   7   5   8      136.74      114.07      9.71 o 
   8   5   8       68.50       70.33     11.09 o 
  -9   6   8      130.84      127.39     10.71 o 
  -8   6   8        0.20       -2.09      4.96 o 
  -7   6   8      225.10      203.55      9.99 o 
  -6   6   8      126.51      123.98      7.70 o 
  -5   6   8       85.23       74.24      7.46 o 
  -4   6   8        5.42        7.06      4.28 o 
  -3   6   8       78.00      138.16     10.33 o 
  -2   6   8       72.25       81.06      5.40 o 
  -1   6   8      162.13      178.32     10.27 o 
   0   6   8     1389.47     1250.10     25.75 o 
   1   6   8     1197.82     1130.56     23.95 o 
   2   6   8     3199.56     3062.37     63.15 o 
   3   6   8     1264.26     1162.80     29.02 o 
   4   6   8      764.10      669.48     27.38 o 
   5   6   8        2.64       -0.01      4.85 o 
   6   6   8      316.10      303.98     14.26 o 
   7   6   8        3.47        4.12     11.01 o 
   8   6   8        6.13       13.00      7.49 o 
  -8   7   8      238.12      209.71     12.17 o 
  -7   7   8        2.46        3.45      6.21 o 
  -6   7   8       13.20       14.21      5.64 o 
  -5   7   8      577.62      550.88     17.78 o 
  -4   7   8      295.90      285.39     12.09 o 
  -3   7   8      228.23      286.02     12.42 o 
  -2   7   8     2838.27     2636.13     54.21 o 
  -1   7   8      218.03      208.26     27.04 o 
   0   7   8       28.85       37.61      6.12 o 
   1   7   8        9.28       13.60      4.24 o 
   2   7   8      917.65      797.51     22.37 o 
   3   7   8       45.88       51.87     10.01 o 
   4   7   8      375.29      372.33     18.26 o 
   5   7   8       84.03       96.75      8.75 o 
   6   7   8      163.52      187.09     11.86 o 
   7   7   8       53.93       40.16      9.71 o 
   8   7   8      244.35      356.98     16.76 o 
  -8   8   8       26.19       35.76     15.06 o 
  -7   8   8       36.04       31.78      8.13 o 
  -6   8   8      563.20      567.25     19.42 o 
  -5   8   8      168.20      142.46      9.74 o 
  -4   8   8      652.97      589.20     18.44 o 
  -3   8   8      319.73      409.02     14.28 o 
  -2   8   8       11.62        5.83      5.93 o 
  -1   8   8       69.44       80.77     16.68 o 
   0   8   8     3085.91     2961.65     62.15 o 
   1   8   8       33.03       33.24      5.84 o 
   2   8   8     1055.58      920.55     28.50 o 
   3   8   8       35.53       44.84      9.42 o 
   4   8   8     1141.74     1050.54     28.69 o 
   5   8   8       11.83        2.71      5.22 o 
   6   8   8      137.02      172.02     11.80 o 
   7   8   8        0.82        9.72      9.72 o 
  -8   9   8       98.30       86.71     11.88 o 
  -7   9   8        3.51        6.77      6.40 o 
  -6   9   8       10.58        8.08      5.39 o 
  -5   9   8      675.24      626.23     20.08 o 
  -4   9   8      281.26      261.94     12.25 o 
  -3   9   8       28.10       53.51      6.52 o 
  -2   9   8      406.54      383.33     18.63 o 
  -1   9   8        6.49       16.91     11.33 o 
   0   9   8       33.11       30.86      7.84 o 
   1   9   8      493.84      429.80     15.97 o 
   2   9   8      711.30      691.22     21.29 o 
   3   9   8       83.67       84.66      8.37 o 
   4   9   8      156.56      136.03     10.21 o 
   5   9   8       51.35       44.25     10.28 o 
   6   9   8      126.53      123.81     10.97 o 
   7   9   8        6.87        6.42      7.16 o 
  -8  10   8        0.16        4.32      7.09 o 
  -7  10   8      343.74      391.98     20.83 o 
  -6  10   8       36.71       49.91     12.14 o 
  -5  10   8       15.00       10.15      5.49 o 
  -4  10   8        6.61        5.31      5.31 o 
  -3  10   8      412.03      612.31     34.00 o 
  -2  10   8      226.15      249.96     21.37 o 
  -1  10   8       81.54      111.01     25.58 o 
   0  10   8      816.16      820.25     30.29 o 
   1  10   8      253.89      236.40     34.97 o 
   2  10   8      336.76      342.85     20.10 o 
   3  10   8      744.44      673.04     21.95 o 
   4  10   8      253.89      253.78     16.59 o 
   5  10   8       66.72       63.84      8.85 o 
   6  10   8       59.05       51.54      8.88 o 
   7  10   8       28.97       36.73      8.94 o 
  -7  11   8        2.33        9.16      7.42 o 
  -6  11   8        0.41        1.76      6.40 o 
  -5  11   8      794.08      847.69     25.62 o 
  -4  11   8       21.30       16.65      7.98 o 
  -3  11   8       36.16       69.36     10.70 o 
  -2  11   8       20.41        5.65      7.00 o 
  -1  11   8       53.98       54.36      9.57 o 
   0  11   8        1.11        1.25      6.31 o 
   1  11   8      125.29      127.54     12.99 o 
   2  11   8       25.89       20.36      9.55 o 
   3  11   8        0.50        7.13      5.55 o 
   4  11   8        0.02       -0.25      5.64 o 
   5  11   8       13.80       11.99      6.92 o 
   6  11   8        1.02        4.67      9.58 o 
  -7  12   8      152.39      156.78     14.70 o 
  -6  12   8       10.96        5.59     10.85 o 
  -5  12   8      139.42      124.99     13.74 o 
  -4  12   8        1.73       -5.95      7.23 o 
  -3  12   8      396.44      543.78     25.13 o 
  -2  12   8        1.91       -0.73      7.61 o 
  -1  12   8      105.06      151.98     27.36 o 
   0  12   8       62.56       88.93     11.88 o 
   1  12   8      452.68      402.81     21.49 o 
   2  12   8        9.50        9.92      8.00 o 
   3  12   8      933.78      903.97     35.05 o 
   4  12   8        0.24        0.79     10.50 o 
   5  12   8       97.65      103.24     11.11 o 
   6  12   8       44.18       54.04     12.97 o 
  -6  13   8       15.03       17.49     11.66 o 
  -5  13   8       96.59       76.10     15.87 o 
  -4  13   8       40.30       35.96     10.79 o 
  -3  13   8      384.79      673.14     29.18 o 
  -2  13   8      430.70      428.70     22.71 o 
  -1  13   8       90.64      123.28     23.32 o 
   0  13   8       26.82       27.12     17.49 o 
   1  13   8      191.86      189.08     16.10 o 
   2  13   8      313.57      295.54     19.69 o 
   3  13   8        3.32        4.13     14.57 o 
   4  13   8        1.12        0.64      8.80 o 
   5  13   8       57.43       57.59     12.53 o 
  -5  14   8        4.55       14.90     12.63 o 
  -4  14   8       71.43       67.81     15.22 o 
  -3  14   8        0.16       -0.31      8.40 o 
  -2  14   8        0.09       -4.93      9.55 o 
  -1  14   8        5.76       -3.93      7.63 o 
   0  14   8      318.24      322.14     20.51 o 
   1  14   8       30.42       39.39     10.95 o 
   2  14   8       78.35       67.31     12.67 o 
   3  14   8      150.72      136.89     19.27 o 
   4  14   8       79.88       60.32     13.13 o 
  -4  15   8       21.80       24.94     13.28 o 
  -3  15   8        0.76       -4.66      8.51 o 
  -2  15   8      220.39      247.52     42.26 o 
  -1  15   8        8.82        8.21     14.09 o 
   0  15   8        0.33      -10.52      7.13 o 
   1  15   8        1.58        0.05      7.73 o 
   2  15   8      178.19      189.34     40.64 o 
   3  15   8        0.06        8.21      9.68 o 
  -3  16   8       41.11       51.89     12.29 o 
  -2  16   8        2.21       -5.73      8.48 o 
  -1  16   8       17.55       22.56      9.88 o 
   0  16   8      121.13      117.56     14.80 o 
   1  16   8       17.88        3.74      8.79 o 
   2  16   8      114.55      109.22     15.45 o 
  -9   0   9       15.77       20.02      9.65 o 
  -7   0   9      925.50      846.01     31.08 o 
  -5   0   9      685.97      712.50     38.37 o 
  -3   0   9      616.15      652.73     16.79 o 
  -1   0   9        7.20       13.66      3.05 o 
   1   0   9     1979.36     1885.44     39.16 o 
   3   0   9      252.63      263.52     13.28 o 
   5   0   9      655.51      674.22     35.30 o 
   7   0   9      425.92      368.52     27.53 o 
  -9   1   9      533.57      527.82     21.05 o 
  -8   1   9        8.87       14.24      5.71 o 
  -7   1   9       72.73       75.55      7.51 o 
  -6   1   9       16.30       21.73      5.34 o 
  -5   1   9      638.58      613.83     16.73 o 
  -4   1   9       20.14        9.40      3.14 o 
  -3   1   9     2956.02     2682.73     41.33 o 
  -2   1   9      243.17      300.92      6.57 o 
  -1   1   9        7.23        3.81      1.88 o 
   0   1   9       33.64       42.00      7.61 o 
   1   1   9     4788.85     4514.74     61.15 o 
   2   1   9      822.53      730.30     14.69 o 
   3   1   9      467.14      416.56     10.12 o 
   4   1   9      140.72      132.44      8.35 o 
   5   1   9       31.02       28.45      7.93 o 
   6   1   9       18.34       17.93      7.05 o 
   7   1   9       59.34       74.71     10.88 o 
   8   1   9       34.25       28.76      9.61 o 
  -9   2   9       45.04       43.95      8.72 o 
  -8   2   9       31.60       29.84      6.28 o 
  -7   2   9      367.69      367.01     13.83 o 
  -6   2   9       36.53       37.91      5.77 o 
  -5   2   9      849.30      901.38     19.35 o 
  -4   2   9      884.75      865.43     17.21 o 
  -3   2   9      163.17      157.24      6.24 o 
  -2   2   9       67.16      112.09      3.77 o 
  -1   2   9      714.88      744.88     12.94 o 
   0   2   9      347.90      332.29     11.59 o 
   1   2   9     1291.17     1191.57     21.32 o 
   2   2   9     2814.89     2734.81     43.32 o 
   3   2   9      309.09      304.17      9.70 o 
   4   2   9        6.68        4.39      6.14 o 
   5   2   9      170.18      144.79     11.56 o 
   6   2   9      463.87      417.22     19.46 o 
   7   2   9        4.89       18.27      7.84 o 
   8   2   9       92.46       87.59     12.25 o 
  -9   3   9       37.86       24.71     10.78 o 
  -8   3   9      452.73      380.03     13.65 o 
  -7   3   9       22.44       31.62      5.06 o 
  -6   3   9        8.61       12.82      3.99 o 
  -5   3   9      403.40      384.93     10.97 o 
  -4   3   9       88.19      100.30      5.92 o 
  -3   3   9     2870.27     2571.05     46.98 o 
  -2   3   9     3922.26     6023.96    109.63 o 
  -1   3   9      245.86      256.03      6.14 o 
   0   3   9     4527.63     4496.59     76.77 o 
   1   3   9     2504.59     2328.74     42.38 o 
   2   3   9     2878.13     2560.71     46.20 o 
   3   3   9      226.78      223.34      8.43 o 
   4   3   9      204.43      195.85     11.80 o 
   5   3   9       47.59       51.72     11.50 o 
   6   3   9      204.95      214.32     14.77 o 
   7   3   9       10.29        4.73      6.86 o 
   8   3   9       87.83       71.54     11.48 o 
  -9   4   9       15.42       21.99      6.72 o 
  -8   4   9       28.56       40.69      6.35 o 
  -7   4   9       31.65       26.86      5.47 o 
  -6   4   9        8.29        6.59      3.53 o 
  -5   4   9      320.94      303.68      9.85 o 
  -4   4   9     4125.04     4034.99     71.23 o 
  -3   4   9      236.82      206.20     10.00 o 
  -2   4   9       41.28       87.71      7.32 o 
  -1   4   9        0.10       -2.42      2.70 o 
   0   4   9     2392.68     5176.30    310.23 o 
   1   4   9       79.93       78.76      6.62 o 
   2   4   9     1888.09     1818.07     34.66 o 
   3   4   9       86.02       85.45      6.79 o 
   4   4   9       15.96       16.52      6.71 o 
   5   4   9        6.42        9.59      3.87 o 
   6   4   9      819.86      734.67     27.71 o 
   7   4   9        5.33        8.53      6.96 o 
   8   4   9       63.27       54.20     10.86 o 
  -9   5   9       71.79       52.93      8.11 o 
  -8   5   9      114.13      106.83      9.37 o 
  -7   5   9        5.55        5.43      4.58 o 
  -6   5   9       58.98       49.87      5.77 o 
  -5   5   9      153.48      149.38      7.30 o 
  -4   5   9      344.29      329.40     11.51 o 
  -3   5   9      313.45      301.25     10.29 o 
  -2   5   9     1546.87     2271.85    100.36 o 
  -1   5   9        3.05        1.64      2.78 o 
   0   5   9     1167.32     1084.24     23.13 o 
   1   5   9      155.98      155.63      7.46 o 
   2   5   9      980.89      823.76     22.30 o 
   3   5   9      269.44      258.73     11.34 o 
   4   5   9      761.63      699.39     22.11 o 
   5   5   9       82.31       95.66      9.34 o 
   6   5   9      267.34      277.25     13.29 o 
   7   5   9       37.64       31.98     11.01 o 
   8   5   9       75.60       61.90     11.33 o 
  -8   6   9       33.68       42.61      7.23 o 
  -7   6   9      403.08      368.46     12.97 o 
  -6   6   9      356.79      331.53     14.25 o 
  -5   6   9      385.08      375.23     14.45 o 
  -4   6   9      329.05      336.22     11.75 o 
  -3   6   9      194.65      212.86      9.05 o 
  -2   6   9        2.53       36.74      5.96 o 
  -1   6   9      513.64      463.96     13.20 o 
   0   6   9      364.27      496.22     99.58 o 
   1   6   9      848.54      848.06     19.72 o 
   2   6   9      130.49      124.87     10.43 o 
   3   6   9      394.07      382.07     20.14 o 
   4   6   9       69.58       76.31      7.81 o 
   5   6   9      416.52      363.56     21.42 o 
   6   6   9      243.87      230.27     15.16 o 
   7   6   9        5.34       16.69     11.50 o 
  -8   7   9       13.44       14.81      6.29 o 
  -7   7   9       99.41       84.67      9.22 o 
  -6   7   9       35.37       34.70      7.34 o 
  -5   7   9      611.81      584.35     19.96 o 
  -4   7   9       12.96        9.77      5.04 o 
  -3   7   9     2819.50     2576.44     54.27 o 
  -2   7   9      241.10      460.15     20.56 o 
  -1   7   9       16.52       23.41      5.41 o 
   0   7   9      104.86      111.24      7.90 o 
   1   7   9     2043.95     1813.52     42.22 o 
   2   7   9       23.79       26.84      5.52 o 
   3   7   9       11.49       20.26      5.39 o 
   4   7   9       22.79       24.76      6.26 o 
   5   7   9       49.43       48.44      8.29 o 
   6   7   9       46.77       77.95      9.17 o 
   7   7   9       31.49       48.43     14.25 o 
  -8   8   9        3.78       18.86      8.23 o 
  -7   8   9      298.29      315.30     24.45 o 
  -6   8   9        7.09        9.96      5.79 o 
  -5   8   9      737.12      786.54     23.43 o 
  -4   8   9       89.89       75.32      7.67 o 
  -3   8   9      751.41      700.84     26.88 o 
  -2   8   9       41.15      107.69     10.88 o 
  -1   8   9       77.30       66.36      9.49 o 
   0   8   9        7.56        1.95      4.38 o 
   1   8   9     1054.32      978.46     26.44 o 
   2   8   9      100.80      100.45     11.51 o 
   3   8   9      425.83      422.06     16.22 o 
   4   8   9        1.82        4.19      5.16 o 
   5   8   9       44.37       44.35      7.77 o 
   6   8   9       93.93      100.20     10.17 o 
   7   8   9        1.62        5.27      8.00 o 
  -8   9   9       36.69       50.66     21.21 o 
  -7   9   9       32.74       19.78      8.34 o 
  -6   9   9       80.54       73.72      8.59 o 
  -5   9   9       28.80       28.00      6.42 o 
  -4   9   9        4.37       19.93      8.34 o 
  -3   9   9      338.29      327.03     21.21 o 
  -2   9   9     1170.42     1999.20    100.23 o 
  -1   9   9      157.58      138.33     12.76 o 
   0   9   9      118.30      135.49     19.27 o 
   1   9   9     1885.35     1780.33     41.93 o 
   2   9   9       45.58       36.27      6.88 o 
   3   9   9       31.60       30.83      6.80 o 
   4   9   9      193.51      204.72     12.28 o 
   5   9   9        0.41        0.40      5.74 o 
   6   9   9        1.40        3.53      6.72 o 
   7   9   9       42.21       49.27     11.10 o 
  -7  10   9       35.86       30.79      9.13 o 
  -6  10   9       91.09       85.98      9.40 o 
  -5  10   9      140.93      138.57     10.47 o 
  -4  10   9      527.37      473.60     23.05 o 
  -3  10   9       73.25       83.32     11.34 o 
  -2  10   9      739.72      841.13     39.51 o 
  -1  10   9       54.00       50.57      9.80 o 
   0  10   9       14.85       34.97     11.33 o 
   1  10   9      380.47      346.82     20.56 o 
   2  10   9      429.74      391.33     16.29 o 
   3  10   9      102.88       98.00      9.52 o 
   4  10   9       50.95       45.30      8.11 o 
   5  10   9       74.21       77.11      9.54 o 
   6  10   9      175.08      188.75     23.80 o 
  -7  11   9        5.15        7.36      7.23 o 
  -6  11   9      102.35      112.26     17.97 o 
  -5  11   9        1.30       -2.83      7.47 o 
  -4  11   9        1.00        6.52     14.73 o 
  -3  11   9      257.85      216.39     16.55 o 
  -2  11   9      465.56      831.72     70.11 o 
  -1  11   9        0.67        6.38      7.28 o 
   0  11   9      115.20      140.81     13.45 o 
   1  11   9       99.77      119.66     18.78 o 
   2  11   9      261.15      271.04     27.53 o 
   3  11   9       33.19       48.25     12.90 o 
   4  11   9      266.00      254.89     14.55 o 
   5  11   9        8.04        1.27      6.24 o 
   6  11   9       92.14       58.30      9.65 o 
  -6  12   9       33.46       30.76     13.28 o 
  -5  12   9        9.20        9.47      8.27 o 
  -4  12   9      471.75      447.17     23.01 o 
  -3  12   9        3.68        0.85      7.98 o 
  -2  12   9        4.08        1.72     18.62 o 
  -1  12   9      100.36      117.50     21.54 o 
   0  12   9      138.87      177.14     20.73 o 
   1  12   9        3.79       -7.45     10.04 o 
   2  12   9      449.64      436.73     31.41 o 
   3  12   9       68.02       75.14     17.81 o 
   4  12   9        0.54        6.27      6.46 o 
   5  12   9        9.85        8.14      7.21 o 
  -6  13   9       29.42       30.76     14.90 o 
  -5  13   9       30.60       19.66     15.71 o 
  -4  13   9       23.08       21.07     11.66 o 
  -3  13   9      193.26      226.26     33.52 o 
  -2  13   9      359.08      486.73     26.55 o 
  -1  13   9       17.85       25.21      8.55 o 
   0  13   9      320.58      328.18     20.79 o 
   1  13   9      201.48      199.66     22.18 o 
   2  13   9       87.84      103.83     22.02 o 
   3  13   9       74.26       67.67     12.48 o 
   4  13   9      158.47      136.59     15.68 o 
   5  13   9       14.30       20.01     10.96 o 
  -5  14   9       92.93      112.69     20.40 o 
  -4  14   9       11.03       17.28     21.70 o 
  -3  14   9       31.49       21.66     12.63 o 
  -2  14   9        8.89        3.90      8.16 o 
  -1  14   9      203.30      205.87     17.70 o 
   0  14   9       26.87       48.65     11.28 o 
   1  14   9       48.09       65.42     12.01 o 
   2  14   9       29.82       35.56     11.28 o 
   3  14   9      146.90      119.46     14.86 o 
   4  14   9        6.13       14.58      9.84 o 
  -4  15   9        0.62       -3.69      9.16 o 
  -3  15   9      141.61      148.89     16.54 o 
  -2  15   9        5.93        0.42     10.85 o 
  -1  15   9        1.27       -4.98      9.23 o 
   0  15   9        0.18        9.10      8.71 o 
   1  15   9      267.77      272.49     54.73 o 
   2  15   9        3.09       -3.03      8.79 o 
   3  15   9        6.95       -4.30      9.03 o 
  -2  16   9        0.41       -1.98     11.98 o 
  -1  16   9        7.60        9.84     10.03 o 
   0  16   9        9.41       21.88     10.30 o 
   1  16   9       86.23       72.62     13.68 o 
  -8   0  10      232.93      231.91     16.92 o 
  -6   0  10       25.91       41.31     16.03 o 
  -4   0  10     3012.85     2767.08     54.41 o 
  -2   0  10      454.99      445.12     13.03 o 
   0   0  10     4489.20     4044.00     78.37 o 
   2   0  10       56.49       51.95      6.86 o 
   4   0  10      529.98      446.24     27.20 o 
   6   0  10      228.76      161.92     19.11 o 
   8   0  10      156.60      188.80     23.32 o 
  -9   1  10       59.80       51.28      8.30 o 
  -8   1  10        5.54        3.38      5.54 o 
  -7   1  10       19.27        9.56      5.35 o 
  -6   1  10      572.30      588.02     17.53 o 
  -5   1  10       27.41       24.18      4.13 o 
  -4   1  10        9.46        3.06      3.04 o 
  -3   1  10      107.37      110.52      4.79 o 
  -2   1  10      366.84      336.81     10.29 o 
  -1   1  10      134.92      388.53     30.87 o 
   0   1  10     5323.22     5060.53     75.74 o 
   1   1  10      122.41      123.17      8.57 o 
   2   1  10      365.47      356.61     11.08 o 
   3   1  10      187.20      170.23      8.93 o 
   4   1  10      565.39      527.56     39.18 o 
   5   1  10       16.22       17.83      6.86 o 
   6   1  10      227.14      219.63     15.00 o 
   7   1  10        2.03        3.24      7.21 o 
   8   1  10       20.24       22.55      9.68 o 
  -9   2  10        5.39        1.52      6.67 o 
  -8   2  10      102.10      102.76      6.98 o 
  -7   2  10      349.08      321.90     14.34 o 
  -6   2  10      170.29      141.49      7.55 o 
  -5   2  10     1171.92     1136.94     22.08 o 
  -4   2  10      290.04      239.31      8.49 o 
  -3   2  10       62.96       70.14      9.58 o 
  -2   2  10      390.33      405.15      9.68 o 
  -1   2  10      936.38      891.38     15.25 o 
   0   2  10      149.85      136.69      5.92 o 
   1   2  10      559.96      584.30     12.95 o 
   2   2  10      867.35      861.41     17.07 o 
   3   2  10        2.51        4.70      5.91 o 
   4   2  10      174.28      166.05      9.82 o 
   5   2  10      299.17      253.21     15.57 o 
   6   2  10      122.86       92.91     11.21 o 
   7   2  10        1.47        8.93      7.39 o 
   8   2  10      155.37      189.27     16.25 o 
  -9   3  10      342.61      321.64     15.49 o 
  -8   3  10       32.80       32.37      6.19 o 
  -7   3  10       95.86       93.94      8.62 o 
  -6   3  10       29.37       18.98      5.10 o 
  -5   3  10        7.66        5.16      3.56 o 
  -4   3  10      109.65      110.36      6.26 o 
  -3   3  10     5638.39     5410.09     92.34 o 
  -2   3  10        6.10        8.81      2.55 o 
  -1   3  10     1249.39     2437.73     78.97 o 
   0   3  10     1552.31     1448.05     25.37 o 
   1   3  10     1679.94     2334.44     82.27 o 
   2   3  10      533.87      491.63     11.83 o 
   3   3  10      470.16      433.00     17.11 o 
   4   3  10       85.32       85.88      7.65 o 
   5   3  10       96.15      116.81     11.45 o 
   6   3  10       17.56       20.89      7.32 o 
   7   3  10       25.41       19.91      8.34 o 
   8   3  10        0.13        6.14      8.58 o 
  -8   4  10        8.65        2.95      4.74 o 
  -7   4  10      350.56      312.33     11.42 o 
  -6   4  10        7.52        8.51      3.94 o 
  -5   4  10      701.40      757.40     16.96 o 
  -4   4  10     1008.51      989.97     22.98 o 
  -3   4  10      215.05      222.60     11.34 o 
  -2   4  10       97.96      106.70      5.38 o 
  -1   4  10     1718.04     2019.09     40.86 o 
   0   4  10        0.26       -1.88      3.16 o 
   1   4  10      277.63      360.33     31.78 o 
   2   4  10       16.18        6.24      7.08 o 
   3   4  10       33.38       30.31      5.19 o 
   4   4  10        0.12        1.70      4.21 o 
   5   4  10      936.56      843.94     29.77 o 
   6   4  10       11.20        9.63      6.82 o 
   7   4  10        7.28        8.91      7.79 o 
  -8   5  10        0.48        2.90      4.89 o 
  -7   5  10      140.34      155.84      9.29 o 
  -6   5  10        6.32        1.06      3.84 o 
  -5   5  10        1.26        3.68      4.28 o 
  -4   5  10       99.48       83.96     12.09 o 
  -3   5  10      398.05      400.97     12.59 o 
  -2   5  10      218.61      213.20      9.02 o 
  -1   5  10      296.16      816.55     51.14 o 
   0   5  10      431.55      416.04     14.16 o 
   1   5  10     1608.19     1736.37     94.93 o 
   2   5  10        1.35       -3.15      3.72 o 
   3   5  10       55.81       41.88      6.11 o 
   4   5  10      570.94      553.14     17.99 o 
   5   5  10        6.33        0.01      4.18 o 
   6   5  10       22.46       20.64      8.07 o 
   7   5  10       45.63       33.18      9.25 o 
  -8   6  10       53.32       48.98      7.75 o 
  -7   6  10       46.72       50.03      6.67 o 
  -6   6  10       15.10       21.16      6.45 o 
  -5   6  10      910.56      833.61     24.11 o 
  -4   6  10      290.17      272.59     13.74 o 
  -3   6  10        0.50        1.14      4.66 o 
  -2   6  10        5.68        6.51      5.05 o 
  -1   6  10      311.73      371.53     12.00 o 
   0   6  10      631.38      554.28     15.25 o 
   1   6  10       65.20       89.42     10.75 o 
   2   6  10      136.72      121.09     11.98 o 
   3   6  10      157.67      147.45     14.02 o 
   4   6  10      778.59      773.52     23.10 o 
   5   6  10      348.63      315.25     18.20 o 
   6   6  10      187.62      170.62     14.07 o 
   7   6  10       15.76        7.96      7.93 o 
  -8   7  10        8.44        4.34      7.78 o 
  -7   7  10        3.64        7.75      9.39 o 
  -6   7  10      398.59      385.99     16.80 o 
  -5   7  10       54.27       69.03      7.75 o 
  -4   7  10       28.06       20.60      5.68 o 
  -3   7  10      460.23      457.72     17.44 o 
  -2   7  10      253.80      264.39     13.36 o 
  -1   7  10       63.99       85.49      6.57 o 
   0   7  10     2890.41     2615.45     48.99 o 
   1   7  10      130.49      135.74      9.94 o 
   2   7  10      236.99      244.40     12.14 o 
   3   7  10       45.68       57.43     16.82 o 
   4   7  10      545.90      494.12     18.11 o 
   5   7  10        8.54        7.04      5.94 o 
   6   7  10      103.21      101.06     11.65 o 
   7   7  10       11.70        1.60      7.75 o 
  -8   8  10      126.29      155.51     14.54 o 
  -7   8  10        6.40        4.37      5.78 o 
  -6   8  10        0.02       -2.77      5.76 o 
  -5   8  10       11.15        6.10      5.52 o 
  -4   8  10     1004.45      955.41     34.16 o 
  -3   8  10       96.00       99.79     16.03 o 
  -2   8  10      534.81      493.45     36.59 o 
  -1   8  10      180.78      217.34     14.93 o 
   0   8  10      548.22      538.53     18.34 o 
   1   8  10       18.87       19.02      5.53 o 
   2   8  10      427.83      409.24     20.21 o 
   3   8  10       24.77       20.00      5.94 o 
   4   8  10      239.42      212.59     12.44 o 
   5   8  10       31.16       29.96      7.45 o 
   6   8  10      209.28      175.00     12.52 o 
  -7   9  10       25.04       23.92      8.10 o 
  -6   9  10      110.51      114.93     12.28 o 
  -5   9  10       72.67       64.33     10.96 o 
  -4   9  10       44.15       45.53     12.63 o 
  -3   9  10      787.70      688.49     27.89 o 
  -2   9  10      225.91      197.06     15.02 o 
  -1   9  10        0.65       88.72     11.11 o 
   0   9  10     1008.36      962.95     41.77 o 
   1   9  10        1.32        1.42     10.12 o 
   2   9  10       53.39       53.45      7.76 o 
   3   9  10      277.70      250.66     16.94 o 
   4   9  10      291.70      259.05     15.26 o 
   5   9  10        0.36       -3.15      5.91 o 
   6   9  10       66.07       64.15      9.76 o 
  -7  10  10       99.48      110.23     24.45 o 
  -6  10  10       15.68       13.21      9.10 o 
  -5  10  10      599.72      681.99     29.54 o 
  -4  10  10       84.60       94.61     12.31 o 
  -3  10  10      103.16      119.66     12.84 o 
  -2  10  10        0.40       13.24      7.50 o 
  -1  10  10      255.82      394.35     36.76 o 
   0  10  10        1.15        2.28      7.77 o 
   1  10  10       46.56       53.26      7.82 o 
   2  10  10       43.76       48.18      7.72 o 
   3  10  10       16.12       10.34      6.13 o 
   4  10  10       98.03      101.54     10.36 o 
   5  10  10      204.21      179.67     12.92 o 
   6  10  10       25.48       23.96      8.00 o 
  -6  11  10        2.12        3.17      8.48 o 
  -5  11  10       49.10       47.57     10.93 o 
  -4  11  10       22.43       26.66      9.49 o 
  -3  11  10      743.02      755.82     31.26 o 
  -2  11  10        3.97        4.79      7.23 o 
  -1  11  10        2.85       67.94     11.36 o 
   0  11  10      144.24      116.97     13.53 o 
   1  11  10      107.54      121.82     22.18 o 
   2  11  10        7.84        7.40      6.01 o 
   3  11  10       89.55       77.68      9.35 o 
   4  11  10        4.58        4.00      6.24 o 
   5  11  10       12.40       11.45      7.26 o 
  -6  12  10        0.26      -11.98      8.10 o 
  -5  12  10      402.93      419.18     24.02 o 
  -4  12  10       17.47       18.19      9.49 o 
  -3  12  10        4.19        0.56     11.01 o 
  -2  12  10        3.02       -7.52      8.03 o 
  -1  12  10      400.07      495.36     25.28 o 
   0  12  10        6.48        6.74     12.14 o 
   1  12  10       60.34       57.01     11.36 o 
   2  12  10       92.07      119.46     22.83 o 
   3  12  10       41.21       33.02      8.02 o 
   4  12  10        1.33       -8.87      5.95 o 
   5  12  10      265.29      234.07     15.37 o 
  -5  13  10       16.82        7.51      8.62 o 
  -4  13  10        1.16       -4.02      8.27 o 
  -3  13  10       87.15      106.11     14.29 o 
  -2  13  10       62.29       72.31     13.60 o 
  -1  13  10      186.32      344.82     21.66 o 
   0  13  10      247.04      233.36     18.28 o 
   1  13  10      118.26      136.90     15.21 o 
   2  13  10        0.53       -7.68      8.74 o 
   3  13  10       50.37       42.67     11.74 o 
   4  13  10      143.45      122.19     15.72 o 
  -4  14  10      105.60      129.27     16.40 o 
  -3  14  10        0.14        1.79      8.68 o 
  -2  14  10       76.56       71.37     13.45 o 
  -1  14  10        4.04        6.85     13.28 o 
   0  14  10       39.62       30.00     10.64 o 
   1  14  10        8.74        5.80     12.63 o 
   2  14  10      151.94      132.09     15.68 o 
   3  14  10        0.14       -8.20      8.85 o 
  -3  15  10        2.76       11.86      9.82 o 
  -2  15  10       22.39        5.22     15.54 o 
  -1  15  10        0.49        9.38      9.75 o 
   0  15  10      209.05      241.32     19.99 o 
   1  15  10       11.16        2.20      9.18 o 
   2  15  10       17.45        0.88      9.80 o 
  -7   0  11        0.81        1.88      7.39 o 
  -5   0  11     2678.68     2411.93     49.99 o 
  -3   0  11      447.06      480.46     14.45 o 
  -1   0  11     2677.62     2513.93     51.55 o 
   1   0  11        5.26       -3.14      4.28 o 
   3   0  11       21.34       16.91      6.17 o 
   5   0  11       70.65       52.46     12.95 o 
   7   0  11      120.83      137.95     19.75 o 
  -8   1  11        2.33        8.61      7.01 o 
  -7   1  11      630.81      617.56     16.09 o 
  -6   1  11       28.78       30.39      5.07 o 
  -5   1  11       54.99       55.21      5.49 o 
  -4   1  11        1.57        3.31      2.80 o 
  -3   1  11      741.85      762.17     15.70 o 
  -2   1  11        0.10        1.75      3.09 o 
  -1   1  11      522.62      476.41     11.41 o 
   0   1  11      371.48      523.49     13.36 o 
   1   1  11       19.03       15.65      3.86 o 
   3   1  11     1548.56     1438.44     34.44 o 
   4   1  11      208.96      198.19     13.85 o 
   5   1  11        1.67        3.89      6.18 o 
   6   1  11      108.79       87.24     11.32 o 
   7   1  11       31.99       32.53      9.54 o 
  -8   2  11       67.44       70.96      7.09 o 
  -7   2  11       14.90       13.69      4.70 o 
  -6   2  11        2.27        3.32      3.95 o 
  -5   2  11     1059.89      952.39     19.80 o 
  -4   2  11        7.05       -0.42      3.15 o 
  -3   2  11      914.01      885.47     19.10 o 
  -2   2  11     1441.59     1407.27     23.99 o 
  -1   2  11     1602.58     1535.01     26.79 o 
   0   2  11      866.80      943.67     18.46 o 
   1   2  11      495.75      476.67     11.66 o 
   2   2  11        7.28       66.56     40.97 o 
   3   2  11        0.21        1.29      4.37 o 
   4   2  11      597.13      566.71     23.01 o 
   5   2  11       66.03       57.03      9.35 o 
   6   2  11        1.72       -1.28      7.93 o 
   7   2  11       43.62       55.22     10.93 o 
  -8   3  11        8.45        3.35      4.60 o 
  -7   3  11        8.42       16.76      4.78 o 
  -6   3  11     1116.55     1013.47     21.52 o 
  -5   3  11      115.15      117.90      6.92 o 
  -4   3  11      173.45      213.64      9.71 o 
  -3   3  11      452.94      396.16     12.65 o 
  -2   3  11       24.26       52.79     10.36 o 
  -1   3  11     1177.20     1071.06     20.38 o 
   0   3  11     2997.40     4967.48     80.68 o 
   1   3  11       94.06       87.17      5.37 o 
   2   3  11      882.03     1005.97     43.06 o 
   3   3  11      508.32      434.18     15.69 o 
   4   3  11     1074.49      950.73     27.18 o 
   5   3  11        2.08       -3.70      8.10 o 
   6   3  11      319.04      284.52     17.75 o 
   7   3  11       31.18       30.79      9.22 o 
  -8   4  11      143.48      136.37      9.55 o 
  -7   4  11        3.73        1.95      4.17 o 
  -6   4  11       20.38        6.01      4.36 o 
  -5   4  11       32.16       27.05      5.58 o 
  -4   4  11       18.79       40.11      5.49 o 
  -3   4  11       64.28       60.95     15.05 o 
  -2   4  11     5476.18     5537.42    112.24 o 
  -1   4  11       36.06       35.92      5.82 o 
   0   4  11     1387.46     1690.32     33.68 o 
   1   4  11        0.85       -3.15      3.11 o 
   2   4  11      261.05      426.34     15.34 o 
   3   4  11      105.63       88.93     12.24 o 
   4   4  11      496.21      477.44     17.45 o 
   5   4  11       81.90       76.97     10.37 o 
   6   4  11        6.61       -2.87      6.68 o 
   7   4  11        2.04        2.28      7.42 o 
  -8   5  11       45.36       46.67      7.01 o 
  -7   5  11      163.39      153.36     11.50 o 
  -6   5  11      364.23      367.97     14.14 o 
  -5   5  11       24.61       17.30      6.50 o 
  -4   5  11       23.91       22.01      4.98 o 
  -3   5  11      296.02      292.61     13.75 o 
  -2   5  11       44.62       28.85      5.01 o 
  -1   5  11       52.52       54.27      5.54 o 
   0   5  11     1662.15     2721.53     50.52 o 
   1   5  11        2.21        0.87      3.54 o 
   2   5  11      150.61      166.58     23.16 o 
   3   5  11      144.92      138.42      9.36 o 
   4   5  11      199.12      178.42     15.34 o 
   5   5  11       39.79       45.19      9.88 o 
   6   5  11      588.27      555.79     24.84 o 
   7   5  11       47.59       44.89     18.62 o 
  -8   6  11       80.51       69.25      8.00 o 
  -7   6  11        2.03        1.15      5.46 o 
  -6   6  11        1.41        8.66      5.77 o 
  -5   6  11      866.39      755.72     20.64 o 
  -4   6  11      351.08      297.27     14.86 o 
  -3   6  11      155.58      148.85     10.78 o 
  -2   6  11      541.15      556.57     19.35 o 
  -1   6  11      636.27      615.97     17.87 o 
   0   6  11      494.96      617.73     16.70 o 
   1   6  11      240.28      224.30     11.88 o 
   2   6  11        1.84       35.46     23.32 o 
   3   6  11       48.13       54.63      8.98 o 
   4   6  11       70.93       66.21     10.34 o 
   5   6  11      118.26      109.22      9.72 o 
   6   6  11       17.98       21.33      9.23 o 
   7   6  11       67.17       55.92     11.22 o 
  -7   7  11      253.93      293.04     15.48 o 
  -6   7  11       57.49       55.24      8.24 o 
  -5   7  11        0.20       -0.10     12.14 o 
  -4   7  11       96.23      121.51     12.63 o 
  -3   7  11      761.43      817.52     25.37 o 
  -2   7  11        5.41        2.03      5.37 o 
  -1   7  11      945.18      893.09     21.85 o 
   0   7  11      261.13      565.22     16.38 o 
   1   7  11        3.21       -0.40      6.20 o 
   2   7  11        5.21        9.12      5.27 o 
   3   7  11      826.30      705.74     22.16 o 
   4   7  11        3.56        0.28      5.26 o 
   5   7  11        2.29       -5.77      5.47 o 
   6   7  11       15.69        4.37      7.56 o 
  -7   8  11        9.77       13.22      6.80 o 
  -6   8  11        1.69       -6.31      6.83 o 
  -5   8  11      847.24      777.01     31.30 o 
  -4   8  11       21.92       27.91      9.18 o 
  -3   8  11      541.76      547.88     24.94 o 
  -2   8  11       88.89       79.54     11.28 o 
  -1   8  11     1748.29     1563.46     48.41 o 
   0   8  11       32.85       80.64      8.02 o 
   1   8  11       92.97       90.17      8.65 o 
   2   8  11       34.02       45.42      7.39 o 
   3   8  11       11.39       13.85      5.77 o 
   4   8  11       14.12        8.29      6.22 o 
   5   8  11      125.87      101.60     14.56 o 
   6   8  11        9.90       15.22     12.63 o 
  -7   9  11      188.28      201.05     40.16 o 
  -6   9  11       99.65       73.39     12.37 o 
  -5   9  11        2.22        9.15      8.14 o 
  -4   9  11       44.16       54.47     10.65 o 
  -3   9  11       58.44       85.20     11.66 o 
  -2   9  11       33.86       50.17     11.33 o 
  -1   9  11        7.52        1.92      8.91 o 
   0   9  11      421.85      970.15     27.73 o 
   1   9  11      162.37      145.08     10.83 o 
   2   9  11       53.95       75.46      8.75 o 
   3   9  11      673.43      639.04     21.97 o 
   4   9  11       32.74       30.46      7.43 o 
   5   9  11        3.13       -0.72      6.27 o 
   6   9  11       71.34       56.55      9.50 o 
  -6  10  11       29.19       34.56     10.50 o 
  -5  10  11      212.69      201.56     16.83 o 
  -4  10  11      153.41      171.97     26.88 o 
  -3  10  11      174.19      180.91     15.72 o 
  -2  10  11      646.63      613.35     58.13 o 
  -1  10  11      300.09      315.64     20.13 o 
   0  10  11      930.72      865.47     33.24 o 
   1  10  11        6.70        9.43      5.80 o 
   2  10  11        1.44       14.16      6.59 o 
   3  10  11        5.79       -4.85      5.85 o 
   4  10  11      155.83      132.49     11.45 o 
   5  10  11       18.60       28.34      8.14 o 
  -6  11  11       53.23       51.00     12.79 o 
  -5  11  11        0.07       -0.57      8.07 o 
  -4  11  11       75.93       91.03     13.30 o 
  -3  11  11        2.34       14.09      8.43 o 
  -2  11  11       44.59       61.98     11.51 o 
  -1  11  11       67.40       49.68     12.47 o 
   0  11  11      258.92      619.33     28.12 o 
   1  11  11       13.32        9.82      8.24 o 
   2  11  11       28.54       44.34     11.30 o 
   3  11  11       14.27       19.28      6.64 o 
   4  11  11       86.22       84.34     10.55 o 
   5  11  11        2.80        6.02      7.53 o 
  -5  12  11        0.81        4.51     11.33 o 
  -4  12  11       46.18       33.63     10.88 o 
  -3  12  11        1.29       -2.56      8.38 o 
  -2  12  11      689.09      684.85     30.57 o 
  -1  12  11        0.69        8.09      9.23 o 
   0  12  11      199.15      285.73     20.22 o 
   1  12  11       40.39       61.20     12.03 o 
   2  12  11       15.39       42.53     11.04 o 
   3  12  11        0.21       -2.46      6.04 o 
   4  12  11      185.08      160.58     13.24 o 
  -4  13  11       34.90       45.10     11.98 o 
  -3  13  11       63.79       47.32     11.82 o 
  -2  13  11       13.99       11.79      9.40 o 
  -1  13  11      131.94      154.21     25.42 o 
   0  13  11      379.36      536.92     27.45 o 
   1  13  11        2.45        7.62      9.41 o 
   2  13  11       49.84       57.48     14.25 o 
   3  13  11      125.20      109.41     15.16 o 
  -3  14  11       34.99       43.65     16.52 o 
  -2  14  11       44.67       46.78     25.26 o 
  -1  14  11       70.90       66.01     13.15 o 
   0  14  11       22.93       46.25     22.02 o 
   1  14  11      129.85       99.49     15.01 o 
   2  14  11        1.98       -3.02      8.95 o 
  -8   0  12      139.92      122.14     22.51 o 
  -6   0  12      142.54      146.38     10.54 o 
  -4   0  12        5.77        5.36      4.66 o 
  -2   0  12     2961.57     2707.25     70.76 o 
   0   0  12        6.67        5.33      5.06 o 
   2   0  12      889.41      836.22     28.70 o 
   4   0  12      258.18      261.98     22.67 o 
   6   0  12       13.02       24.61     12.63 o 
  -8   1  12      241.76      457.21     20.64 o 
  -7   1  12       69.27       74.42      6.90 o 
  -6   1  12      223.35      191.61      9.04 o 
  -5   1  12        0.26       -3.10      3.13 o 
  -4   1  12     1154.26     1164.49     19.85 o 
  -3   1  12        6.12        8.35      4.07 o 
  -2   1  12      246.21      217.56     11.15 o 
  -1   1  12        0.76       -1.91      3.31 o 
   0   1  12      606.79      608.35     15.95 o 
   1   1  12       48.36      264.90     22.34 o 
   2   1  12      769.47      751.67     18.96 o 
   3   1  12       24.27       29.83      5.77 o 
   4   1  12       24.46       23.90      7.51 o 
   5   1  12       99.85      100.92     19.92 o 
   6   1  12      468.28      453.25     23.01 o 
   7   1  12       12.66        9.86     14.09 o 
  -8   2  12       79.30       82.44      7.58 o 
  -7   2  12        4.93        5.73      5.30 o 
  -6   2  12       28.28       37.34      5.47 o 
  -5   2  12      749.91      698.77     16.59 o 
  -4   2  12       93.16       73.46      5.57 o 
  -3   2  12     1305.85     1214.78     32.13 o 
  -2   2  12      496.23      434.87     16.20 o 
  -1   2  12      782.40      787.37     16.61 o 
   0   2  12       38.68       46.72      8.46 o 
   1   2  12      633.43      672.44     17.39 o 
   2   2  12        9.74        3.08      4.58 o 
   3   2  12       27.47       26.99      6.22 o 
   4   2  12      526.24      503.14     21.86 o 
   5   2  12       73.87       86.58     14.41 o 
   6   2  12        1.56       -4.10      6.96 o 
   7   2  12       19.89       16.19      8.70 o 
  -8   3  12       51.11       61.29      7.01 o 
  -7   3  12      420.37      396.77     14.27 o 
  -6   3  12      119.02      109.09      7.49 o 
  -5   3  12        8.08       13.54      5.37 o 
  -4   3  12       10.62        5.00      4.50 o 
  -3   3  12       74.16       92.19     10.82 o 
  -2   3  12      105.54      135.44      9.71 o 
  -1   3  12     1914.97     1910.92     37.45 o 
   0   3  12       56.92       61.81      4.95 o 
   1   3  12      583.89     1056.96     23.87 o 
   2   3  12      363.53      313.66     13.30 o 
   3   3  12      563.73      871.64     24.81 o 
   4   3  12      143.06      131.41     11.79 o 
   5   3  12      397.48      380.56     19.69 o 
   6   3  12       69.96       55.53     10.63 o 
   7   3  12      114.27      126.57     14.19 o 
  -8   4  12        1.75        2.98      5.31 o 
  -7   4  12       10.40        6.74      4.51 o 
  -6   4  12       41.10       31.09      6.39 o 
  -5   4  12      964.82      881.93     22.82 o 
  -4   4  12        1.72       -7.57      5.05 o 
  -3   4  12      836.47      847.93     25.54 o 
  -2   4  12      816.30      824.99     42.94 o 
  -1   4  12      183.20      202.62     16.03 o 
   0   4  12       56.30       56.42      5.06 o 
   1   4  12     1188.54     1052.69     21.14 o 
   2   4  12       10.68        8.40      5.07 o 
   3   4  12        1.42       -0.10      4.77 o 
   4   4  12        0.04       -0.62      4.94 o 
   5   4  12       49.39       70.39     17.81 o 
   6   4  12        5.06        0.71      7.46 o 
  -7   5  12      371.79      343.39     16.53 o 
  -6   5  12        8.11        5.10      5.42 o 
  -5   5  12       60.32       70.78      9.57 o 
  -4   5  12        9.76       10.62      7.54 o 
  -3   5  12      122.85      121.31     10.04 o 
  -2   5  12        5.10        0.23      5.32 o 
  -1   5  12        4.28        9.76      4.40 o 
   0   5  12       95.90       91.10      7.85 o 
   1   5  12      300.02      595.15     18.94 o 
   2   5  12       84.90       94.81      7.03 o 
   3   5  12      426.91      584.13     28.61 o 
   4   5  12       14.51       18.34      6.50 o 
   5   5  12      219.81      210.82     27.53 o 
   6   5  12      233.72      205.88     16.25 o 
  -7   6  12       27.44        7.05      6.58 o 
  -6   6  12       40.26       31.66      9.40 o 
  -5   6  12      282.72      311.99     16.09 o 
  -4   6  12        9.81        9.99      6.39 o 
  -3   6  12      796.31      730.34     26.58 o 
  -2   6  12      430.59      399.82     16.53 o 
  -1   6  12      239.55      254.08     10.78 o 
   0   6  12       10.70        3.76      4.21 o 
   1   6  12      217.36      221.89     18.23 o 
   2   6  12      238.43      222.30     11.99 o 
   3   6  12        3.86       -3.93      4.60 o 
   4   6  12      111.62       92.06      9.30 o 
   5   6  12        0.48       -6.40      5.83 o 
   6   6  12       59.90       56.28     11.01 o 
  -7   7  12       38.59       28.54      9.82 o 
  -6   7  12      139.02      157.24     15.39 o 
  -5   7  12        3.22       -0.04      7.47 o 
  -4   7  12      698.93      681.60     24.01 o 
  -3   7  12      141.59      161.06     11.79 o 
  -2   7  12       25.96       20.15      6.52 o 
  -1   7  12       45.10       51.99      7.67 o 
   0   7  12      383.11      357.07     12.96 o 
   1   7  12      104.66      102.59     11.66 o 
   2   7  12      553.43      512.75     20.26 o 
   3   7  12       13.79       20.74      6.22 o 
   4   7  12       34.62       32.62     11.98 o 
   5   7  12       11.51        8.08     10.69 o 
   6   7  12      375.54      377.27     22.51 o 
  -7   8  12       34.68       44.21     11.43 o 
  -6   8  12       56.10       52.38     11.51 o 
  -5   8  12        0.13        2.63      7.84 o 
  -4   8  12        5.58        5.48     17.00 o 
  -3   8  12        1.49        3.25      7.30 o 
  -2   8  12     1312.00     1222.41     41.54 o 
  -1   8  12      103.47      100.79      9.87 o 
   0   8  12       60.61       63.86     10.36 o 
   1   8  12       96.69      135.72     15.96 o 
   2   8  12      142.56      150.52     10.94 o 
   3   8  12       10.26        5.63      6.16 o 
   4   8  12      328.03      329.13     15.82 o 
   5   8  12        7.73       15.34      9.17 o 
  -6   9  12       41.76       43.81     14.90 o 
  -5   9  12        7.31       11.86      8.27 o 
  -4   9  12      218.88      193.92     16.78 o 
  -3   9  12      197.70      203.23     23.15 o 
  -2   9  12        5.64        1.97      7.04 o 
  -1   9  12      470.02      409.40     21.62 o 
   0   9  12      353.08      333.91     23.96 o 
   1   9  12       37.55      113.08     10.00 o 
   2   9  12      138.39      144.76     11.32 o 
   3   9  12        8.49       10.55      6.19 o 
   4   9  12        0.63        6.21      6.39 o 
   5   9  12       64.74       62.84     18.62 o 
  -6  10  12        0.27      -10.34      7.93 o 
  -5  10  12      225.24      206.47     17.66 o 
  -4  10  12        0.04        2.12      8.85 o 
  -3  10  12      388.09      437.18     23.83 o 
  -2  10  12      181.19      165.91     16.03 o 
  -1  10  12      300.37      292.57     19.90 o 
   0  10  12       60.50       44.73     10.73 o 
   1  10  12       95.00       94.31     10.17 o 
   2  10  12       38.96       40.36      7.98 o 
   3  10  12        9.47        7.33      9.44 o 
   4  10  12       80.99       76.16     14.82 o 
  -5  11  12      111.21      110.48     15.26 o 
  -4  11  12       12.84       16.04      9.61 o 
  -3  11  12      244.46      265.59     19.64 o 
  -2  11  12        8.16       14.64      8.57 o 
  -1  11  12      254.75      249.10     19.29 o 
   0  11  12       19.46       14.32      9.29 o 
   1  11  12        7.72       93.62     15.22 o 
   2  11  12       15.88       14.08      7.32 o 
   3  11  12       47.83       60.19      9.57 o 
   4  11  12        0.61        2.20      7.08 o 
  -4  12  12        6.85        6.67      9.18 o 
  -3  12  12      292.27      268.87     20.42 o 
  -2  12  12       10.23        7.06      9.10 o 
  -1  12  12       40.97       53.64     22.18 o 
   0  12  12        6.16        3.80      9.59 o 
   1  12  12      260.98      225.91     18.57 o 
   2  12  12       14.32       25.76     11.13 o 
   3  12  12        3.83       -1.26      7.07 o 
  -3  13  12       75.96       58.18     13.36 o 
  -2  13  12        0.00        5.38      9.49 o 
  -1  13  12        8.82        8.29      9.70 o 
   0  13  12       46.76       52.59     12.13 o 
   1  13  12      101.64      169.10     17.65 o 
   2  13  12      104.58       94.66     23.96 o 
  -1  14  12       13.74       13.64     17.00 o 
   0  14  12       29.70       33.54     11.86 o 
  -7   0  13      184.76      556.02     42.10 o 
  -5   0  13      281.56      295.17     13.34 o 
  -3   0  13     1603.79     1528.47     45.73 o 
  -1   0  13        0.08       -1.62      8.74 o 
   1   0  13     1094.18      959.26     40.64 o 
   3   0  13       45.04       37.89     11.01 o 
   5   0  13      197.71      190.09     22.02 o 
  -7   1  13      295.06      287.36     15.09 o 
  -6   1  13        2.39        2.83      3.74 o 
  -5   1  13     1128.10     1224.31     21.96 o 
  -4   1  13       68.83       80.63      6.20 o 
  -3   1  13      810.70      770.89     24.01 o 
  -2   1  13        9.31       -1.07      7.05 o 
  -1   1  13      144.05      165.78     15.38 o 
   0   1  13       56.84       57.64      9.02 o 
   1   1  13      332.63      300.33     11.49 o 
   2   1  13       36.86       45.70      5.97 o 
   3   1  13        5.96        4.03      6.31 o 
   4   1  13        0.09       22.58      7.46 o 
   5   1  13      601.62      545.53     24.84 o 
   6   1  13       55.51       51.98     13.28 o 
  -7   2  13      108.50      203.02     18.98 o 
  -6   2  13       57.95       49.96      4.87 o 
  -5   2  13      259.94      268.59     11.71 o 
  -4   2  13        5.69       -1.92      5.46 o 
  -3   2  13      511.96      461.93     17.85 o 
  -2   2  13       17.12        1.17     10.81 o 
  -1   2  13      217.09      226.33     22.34 o 
   0   2  13      756.32      759.26     19.26 o 
   1   2  13      836.57      771.32     19.68 o 
   2   2  13      170.45      205.99     18.48 o 
   3   2  13      313.65      281.09     13.48 o 
   4   2  13      206.45      221.03     36.59 o 
   5   2  13      178.35      161.58     14.65 o 
   6   2  13       23.56       14.41     11.01 o 
  -7   3  13       37.02       22.69      5.47 o 
  -6   3  13       26.90       24.31      6.21 o 
  -5   3  13       24.48       37.62      7.17 o 
  -4   3  13     1739.77     1571.25     40.79 o 
  -3   3  13      293.31      300.93     14.63 o 
  -2   3  13       47.99       84.57      8.69 o 
  -1   3  13      436.44      382.57     15.49 o 
   0   3  13      538.34      656.08     48.33 o 
   1   3  13      619.15      566.49     22.67 o 
   2   3  13      289.38      529.83     18.28 o 
   3   3  13        1.86        4.70      5.20 o 
   4   3  13      278.07      467.31     31.57 o 
   5   3  13      124.60       94.22     11.98 o 
   6   3  13      421.02      386.29     21.87 o 
  -7   4  13        9.68        0.03      5.54 o 
  -6   4  13      144.82      131.65      9.76 o 
  -5   4  13        1.41       -3.60      5.99 o 
  -4   4  13       39.58       36.76      9.58 o 
  -3   4  13       33.45       27.76      9.29 o 
  -2   4  13       21.44       30.78      7.09 o 
  -1   4  13        4.67       -0.39      5.43 o 
   0   4  13     2909.67     2952.59     48.60 o 
   1   4  13       10.26        9.56      5.17 o 
   2   4  13      203.63      363.92     15.13 o 
   3   4  13        3.87        7.08      5.13 o 
   4   4  13      730.47      799.29     30.11 o 
   5   4  13       52.20       53.57     10.19 o 
   6   4  13       10.01        2.80      8.34 o 
  -7   5  13       86.07       71.42      9.77 o 
  -6   5  13        1.50       -2.22      6.38 o 
  -5   5  13      228.97      222.41     21.28 o 
  -4   5  13      802.58      741.63     24.83 o 
  -3   5  13      177.55      149.62     15.50 o 
  -2   5  13      225.99      217.61     12.84 o 
  -1   5  13      167.67      172.52      9.34 o 
   0   5  13      104.41      119.83      7.10 o 
   1   5  13        5.30        4.71      5.07 o 
   2   5  13      122.51      180.31     11.15 o 
   3   5  13       12.63        9.50      5.79 o 
   4   5  13       79.52      161.48     28.01 o 
   5   5  13       56.05       35.61      9.73 o 
   6   5  13       77.55       69.91     21.86 o 
  -7   6  13       25.01       77.95     12.40 o 
  -6   6  13       98.03      112.06     21.37 o 
  -5   6  13       78.31       93.60     10.73 o 
  -4   6  13       10.02       10.74      6.84 o 
  -3   6  13      526.33      470.07     19.14 o 
  -2   6  13      299.76      295.40     15.09 o 
  -1   6  13        1.74       -2.51      4.81 o 
   0   6  13      259.58      263.45     11.53 o 
   1   6  13      340.27      336.37     14.83 o 
   2   6  13       28.31       92.55     11.28 o 
   3   6  13      123.75      112.58     21.57 o 
   4   6  13      168.07      216.68     13.08 o 
   5   6  13       17.78       14.02      7.84 o 
  -6   7  13        2.65        8.46      9.10 o 
  -5   7  13      382.05      426.89     23.10 o 
  -4   7  13      164.84      173.03     12.94 o 
  -3   7  13      221.95      241.25     15.12 o 
  -2   7  13        4.00       13.57      9.09 o 
  -1   7  13      295.37      319.46     12.84 o 
   0   7  13       24.93       21.96      6.64 o 
   1   7  13      380.06      325.33     14.98 o 
   2   7  13        3.53       41.61      7.66 o 
   3   7  13       27.24       32.99      9.58 o 
   4   7  13       11.71        8.20     15.77 o 
   5   7  13      261.45      242.88     17.29 o 
  -6   8  13       22.18       20.26     15.87 o 
  -5   8  13      174.31      213.09     22.99 o 
  -4   8  13       17.74       19.46     15.06 o 
  -3   8  13      564.14      492.28     24.34 o 
  -2   8  13       18.57       13.35     11.05 o 
  -1   8  13       98.21      103.32     10.47 o 
   0   8  13       52.11       49.29      7.96 o 
   1   8  13      909.63      871.93     26.59 o 
   2   8  13        6.96       79.57     14.07 o 
   3   8  13      108.63       92.99     10.02 o 
   4   8  13        0.08        6.10     12.47 o 
   5   8  13       84.49       82.04     10.37 o 
  -5   9  13      378.09      424.80     30.44 o 
  -4   9  13      120.15      108.66     14.31 o 
  -3   9  13      159.01      154.60     15.33 o 
  -2   9  13       29.95       18.91      9.88 o 
  -1   9  13        9.40        5.88      8.38 o 
   0   9  13       76.36       90.78     11.55 o 
   1   9  13        5.91        9.88      6.68 o 
   2   9  13       93.39      341.63     55.21 o 
   3   9  13       24.77       15.70      7.34 o 
   4   9  13       16.56       10.82      9.02 o 
  -5  10  13        0.76       -3.89      8.85 o 
  -4  10  13       20.13       18.88     19.92 o 
  -3  10  13      137.77      118.81     35.30 o 
  -2  10  13      196.70      207.68     28.82 o 
  -1  10  13       26.63       19.60     11.98 o 
   0  10  13      301.81      311.77     20.93 o 
   1  10  13       96.47       85.17     10.14 o 
   2  10  13      365.83      336.02     17.33 o 
   3  10  13        6.30        4.72      6.67 o 
  -4  11  13      139.08      117.67     15.53 o 
  -3  11  13       21.45        9.73     10.00 o 
  -2  11  13       18.39       27.78     10.84 o 
  -1  11  13       23.02       14.33     10.85 o 
   0  11  13      190.05      234.16     18.95 o 
   1  11  13       72.32       66.16     12.83 o 
   2  11  13        8.34      125.58     20.73 o 
   3  11  13        3.71       -5.79      6.74 o 
  -3  12  13        1.03        1.76      8.62 o 
  -2  12  13       84.41       54.65     12.91 o 
  -1  12  13        5.99       16.46     10.27 o 
   0  12  13      342.81      330.78     22.71 o 
   1  12  13        4.34       16.95      9.88 o 
   2  12  13       46.40      106.19     24.45 o 
  -1  13  13       66.76       74.91     14.01 o 
   0  13  13        7.16        4.76     12.95 o 
  -6   0  14      478.31      461.48     17.78 o 
  -4   0  14      111.65      137.95     22.34 o 
  -2   0  14       65.25       57.97     16.19 o 
   0   0  14     1159.57     1060.04     35.12 o 
   2   0  14      163.28      149.83     12.92 o 
   4   0  14      970.95      989.64     49.55 o 
  -7   1  14       34.68       39.54      5.61 o 
  -6   1  14       72.33      630.83     45.01 o 
  -5   1  14      133.18      123.47     11.12 o 
  -4   1  14      547.77      462.83     18.87 o 
  -3   1  14       44.97       73.01     14.25 o 
  -2   1  14      409.54      410.64     53.11 o 
  -1   1  14       20.12       23.32      8.93 o 
   0   1  14      377.46      347.49     12.70 o 
   1   1  14       14.09       10.00      5.19 o 
   2   1  14      165.79      192.29     11.65 o 
   3   1  14       18.93       53.61     17.65 o 
   4   1  14       93.63       91.36     22.83 o 
   5   1  14        0.40       -0.33      7.44 o 
  -7   2  14      223.19      252.78     11.81 o 
  -6   2  14      250.87      253.90     15.71 o 
  -5   2  14       78.87       79.48      9.98 o 
  -4   2  14       15.12       11.46      6.77 o 
  -3   2  14      320.91      295.03     14.87 o 
  -2   2  14      101.28      107.17     13.97 o 
  -1   2  14      484.48      422.60     22.44 o 
   0   2  14      293.64      286.71     12.48 o 
   1   2  14      315.25      348.62     12.87 o 
   2   2  14      147.23      145.97     17.61 o 
   3   2  14      401.99      341.89     39.67 o 
   4   2  14      242.14      230.74     16.37 o 
   5   2  14        8.65        2.30      8.58 o 
  -7   3  14       81.33       96.00     10.23 o 
  -6   3  14       15.28       80.95     18.09 o 
  -5   3  14      864.45      829.00     52.36 o 
  -4   3  14      163.34      133.25     11.34 o 
  -3   3  14      134.18       94.12     11.65 o 
  -2   3  14       75.42       64.96     12.40 o 
  -1   3  14       35.92       32.07     10.40 o 
   0   3  14       95.08       92.41      9.34 o 
   1   3  14     1406.94     1400.61     35.09 o 
   2   3  14       26.96       37.01      7.04 o 
   4   3  14       79.50       94.18     17.65 o 
   5   3  14      101.25      141.51     21.21 o 
  -6   4  14        0.43       -2.67      6.68 o 
  -5   4  14      151.05      178.64     13.53 o 
  -4   4  14       45.98       35.46      8.17 o 
  -3   4  14      418.02      397.12     17.73 o 
  -2   4  14       11.26        8.18      5.98 o 
  -1   4  14      181.26      208.89     28.50 o 
   0   4  14      352.32      360.80     15.87 o 
   1   4  14       19.82       20.58      6.02 o 
   2   4  14       54.26       70.15      8.41 o 
   3   4  14      849.88      739.54     23.83 o 
   4   4  14        2.76        2.75      7.10 o 
   5   4  14       70.34       93.83     13.05 o 
  -6   5  14        0.04       45.26     13.38 o 
  -5   5  14      872.34      791.97     27.63 o 
  -4   5  14       37.25       28.07      7.86 o 
  -3   5  14       43.38       32.90      9.95 o 
  -2   5  14        5.85       -3.49      5.53 o 
  -1   5  14       57.26       58.89     10.70 o 
   0   5  14       10.74       12.12      8.58 o 
   1   5  14      183.93      204.16     11.92 o 
   2   5  14       34.46       34.65      7.21 o 
   4   5  14        7.98       -9.83      8.26 o 
   5   5  14       63.66       86.93     17.81 o 
  -6   6  14      143.44      115.20     12.76 o 
  -5   6  14       36.66       49.20      9.84 o 
  -4   6  14       31.15       13.47      7.76 o 
  -3   6  14      117.66      125.58     11.71 o 
  -2   6  14       39.39       37.39      7.90 o 
  -1   6  14      114.33      102.05     11.36 o 
   0   6  14      191.75      184.20     11.61 o 
   1   6  14       11.49       12.07      6.21 o 
   2   6  14        5.46        5.33      5.84 o 
   3   6  14      217.34      200.84     25.86 o 
   4   6  14      229.26      196.29     26.02 o 
  -6   7  14       11.73      120.14     23.32 o 
  -5   7  14      197.90      176.48     14.22 o 
  -4   7  14      265.56      254.96     15.86 o 
  -3   7  14       10.92        7.63      7.18 o 
  -2   7  14      438.97      428.88     18.73 o 
  -1   7  14       50.58       42.14      8.48 o 
   0   7  14      110.70      108.78      9.96 o 
   1   7  14       93.73       80.74      9.19 o 
   2   7  14      150.49      155.78     11.61 o 
   3   7  14        0.87       16.28      7.65 o 
   4   7  14       78.13       70.49     10.03 o 
  -5   8  14       33.23       48.46     25.58 o 
  -4   8  14       33.31       31.93     11.04 o 
  -3   8  14        2.26       -4.66      6.47 o 
  -2   8  14        4.17        7.39      6.73 o 
  -1   8  14        8.38        4.50      9.55 o 
   0   8  14      677.32      691.03     23.44 o 
   1   8  14        2.32        3.44      5.75 o 
   2   8  14       84.85       55.12     11.57 o 
   3   8  14       16.44       22.20     10.04 o 
   4   8  14      269.58      269.77     15.86 o 
  -5   9  14      243.73      291.89     41.94 o 
  -4   9  14      108.26      107.40     14.55 o 
  -3   9  14        0.70       -8.50      7.79 o 
  -2   9  14       87.77       93.35     13.45 o 
  -1   9  14      172.99      193.69     17.10 o 
   0   9  14       56.50       41.17      8.70 o 
   1   9  14      162.56      143.09     11.94 o 
   2   9  14      100.85       93.93     11.01 o 
   3   9  14       59.29       95.50     19.27 o 
  -4  10  14        2.54       -4.57      9.26 o 
  -3  10  14      198.14      195.12     18.13 o 
  -2  10  14        0.19       14.92      9.65 o 
  -1  10  14      106.31      135.41     15.56 o 
   0  10  14      107.66       77.10     13.52 o 
   1  10  14      217.06      218.63     18.61 o 
   2  10  14        0.73        5.56      7.37 o 
  -3  11  14        7.48       -5.34     14.41 o 
  -2  11  14        0.03       -4.28      8.48 o 
  -1  11  14      175.00      188.74     18.44 o 
   0  11  14        2.35        6.37      9.18 o 
   1  11  14      180.78      165.66     17.27 o 
  -3   0  15      229.85      237.37     27.20 o 
  -1   0  15      232.77      233.48     26.23 o 
   1   0  15       40.30       48.93      9.68 o 
   3   0  15      529.19      544.69     34.97 o 
   5   0  15        8.77        0.00     11.98 o 
  -6   1  15       18.00       12.08      8.37 o 
  -5   1  15      805.77      813.82     47.28 o 
  -4   1  15        5.84        8.03      9.71 o 
  -3   1  15      425.21      458.22     25.62 o 
  -2   1  15       22.75       16.68     10.08 o 
  -1   1  15      463.75      454.62     24.01 o 
   0   1  15        2.85        4.52      7.90 o 
   1   1  15      774.96      733.07     20.18 o 
   2   1  15       88.66       74.80     10.65 o 
   3   1  15      134.97      124.39     22.34 o 
   4   1  15        0.52       -1.18      7.12 o 
  -6   2  15      287.80      276.45     16.95 o 
  -5   2  15        0.87      141.52     23.96 o 
  -4   2  15       42.50       67.24     16.35 o 
  -3   2  15      180.90      193.28     18.43 o 
  -2   2  15       30.59       25.41     14.90 o 
  -1   2  15       25.71       31.40      9.71 o 
   0   2  15       66.03       65.55     11.78 o 
   1   2  15      294.62      287.83     14.15 o 
   2   2  15      242.49      254.67     13.92 o 
   3   2  15      453.25      478.83     29.63 o 
   4   2  15      130.10      141.35     25.26 o 
  -6   3  15       63.24       75.46     15.42 o 
  -5   3  15      151.06      147.89     13.08 o 
  -4   3  15       44.30       36.45      8.60 o 
  -3   3  15        0.43       -3.89      8.01 o 
  -2   3  15      760.42      726.05     32.28 o 
  -1   3  15      121.70      157.90     25.91 o 
   0   3  15      164.59      185.35     16.25 o 
   1   3  15        4.75        1.04      5.45 o 
   2   3  15      685.74      704.36     23.47 o 
   3   3  15       12.69        9.33      8.07 o 
   4   3  15       11.99       59.10     15.38 o 
  -6   4  15      254.17      257.19     16.59 o 
  -5   4  15        6.00        3.26      7.16 o 
  -4   4  15      119.78      125.67     11.91 o 
  -3   4  15       10.85       11.91      6.92 o 
  -2   4  15      144.30      163.20     16.94 o 
  -1   4  15       29.70       40.54     11.11 o 
   0   4  15        2.92       -1.27      8.69 o 
   1   4  15       18.28        4.95      6.08 o 
   2   4  15     1064.43     1029.48     29.78 o 
   3   4  15        0.03       -2.90      6.98 o 
   4   4  15      174.70      215.75     16.60 o 
  -5   5  15      107.09      117.26     12.53 o 
  -4   5  15       21.91        6.58      7.51 o 
  -3   5  15      119.85      104.73     11.36 o 
  -2   5  15      334.20      322.54     16.62 o 
  -1   5  15      146.37      151.82     15.67 o 
   0   5  15       34.74       10.04     13.28 o 
   1   5  15      133.78      106.70      9.86 o 
   2   5  15      215.42      215.10     13.37 o 
   3   5  15       12.94        8.43      6.70 o 
   4   5  15        4.59       34.30     13.76 o 
  -5   6  15        2.42       53.48     12.51 o 
  -4   6  15      100.37       90.49     11.39 o 
  -3   6  15       93.51      104.16     11.28 o 
  -2   6  15        0.01       -5.99      5.91 o 
  -1   6  15      106.18       96.32     14.24 o 
   0   6  15      208.53      220.11     16.72 o 
   1   6  15        0.07       -2.17      6.10 o 
   2   6  15      117.65      126.63     11.16 o 
   3   6  15      158.94      173.79     14.32 o 
  -5   7  15      258.40      220.16     22.45 o 
  -4   7  15        1.17        6.46      7.54 o 
  -3   7  15      108.16      134.26     12.73 o 
  -2   7  15       54.03       52.49      9.21 o 
  -1   7  15      134.14      153.88     12.56 o 
   0   7  15       11.18       11.33      8.79 o 
   1   7  15      535.09      543.06     20.67 o 
   2   7  15       20.41       24.15     12.64 o 
   3   7  15       14.23       17.43      7.54 o 
  -4   8  15       13.09       18.11     10.35 o 
  -3   8  15      153.49      166.49     20.67 o 
  -2   8  15       19.46       23.29      8.44 o 
  -1   8  15      131.31      151.65     20.24 o 
   0   8  15        5.51        2.82      6.37 o 
   1   8  15       81.34       52.43     16.52 o 
   2   8  15        7.54        2.30      6.48 o 
  -3   9  15      140.97      134.83     15.79 o 
  -2   9  15      121.05      126.09     18.62 o 
  -1   9  15       67.03       73.99     12.44 o 
   0   9  15        4.75        0.09      6.70 o 
   1   9  15      277.45      303.30     21.35 o 
   2   9  15       86.44       97.34     18.94 o 
  -2  10  15        1.49       -0.51      9.33 o 
  -1  10  15       16.02        3.54      9.40 o 
   0  10  15      143.66      144.59     16.72 o 
  -4   0  16      483.70      633.10     44.69 o 
  -2   0  16       69.09       85.49     19.75 o 
   0   0  16      537.35      475.07     36.27 o 
   2   0  16       61.79       82.58     16.19 o 
  -5   1  16       98.83      112.98     17.05 o 
  -4   1  16       29.42      152.62     17.52 o 
  -3   1  16       39.79        8.61      9.73 o 
  -2   1  16      228.18      203.46     18.99 o 
  -1   1  16       18.67       -0.15      8.53 o 
   0   1  16      432.97      428.35     26.39 o 
   1   1  16      129.68      118.72     16.68 o 
   2   1  16      282.52      317.32     18.65 o 
   3   1  16        9.96       -5.78      7.61 o 
  -5   2  16       69.71       88.10     21.21 o 
  -4   2  16      251.86      277.56     62.18 o 
  -3   2  16       68.81       71.82     14.31 o 
  -2   2  16       13.51       15.24     16.52 o 
  -1   2  16      117.45      129.28     31.41 o 
   0   2  16      311.04      307.14     21.54 o 
   1   2  16      179.36      168.45     15.07 o 
   2   2  16       21.42       24.27      8.81 o 
   3   2  16      191.99      211.21     16.14 o 
  -5   3  16      306.36      286.59     24.61 o 
  -4   3  16       11.23       12.43     10.33 o 
  -3   3  16      306.74      246.75     20.84 o 
  -2   3  16       39.86       33.01     16.35 o 
  -1   3  16       43.96       31.74     15.87 o 
   0   3  16        5.10       -4.59      8.92 o 
   1   3  16      365.87      356.60     21.12 o 
   2   3  16       42.16       33.88      8.05 o 
   3   3  16       85.80       63.33     10.83 o 
  -5   4  16       62.53       47.98     10.31 o 
  -4   4  16        0.34        9.25      9.94 o 
  -3   4  16      137.05      111.36     15.76 o 
  -2   4  16       29.09       15.24     10.86 o 
  -1   4  16      169.60      171.42     17.38 o 
   0   4  16        2.29        8.74     13.60 o 
   1   4  16       67.44       59.07     11.25 o 
   2   4  16      110.80      116.80     10.85 o 
   3   4  16       38.63       37.67     10.17 o 
  -4   5  16        2.36       28.58      8.48 o 
  -3   5  16      339.08      267.92     21.72 o 
  -2   5  16       59.81       49.38     13.26 o 
  -1   5  16       10.86        4.77      9.94 o 
   0   5  16        2.01       -6.80     11.33 o 
   1   5  16      378.46      344.60     20.97 o 
   2   5  16       21.31       21.03      7.32 o 
   3   5  16        2.97        6.37      8.23 o 
  -4   6  16      126.46      131.68     13.19 o 
  -3   6  16       35.31       42.26      9.66 o 
  -2   6  16       24.77       14.27     11.25 o 
  -1   6  16       53.20       54.70     12.59 o 
   0   6  16      174.59      150.58     24.94 o 
   1   6  16       29.93       28.05      9.56 o 
   2   6  16        8.95        3.08      6.72 o 
  -3   7  16      101.73       88.97     11.53 o 
  -2   7  16      141.77      127.88     13.50 o 
  -1   7  16        0.08       22.02     15.87 o 
   0   7  16      359.20      331.61     33.03 o 
   1   7  16      131.71      148.65     15.85 o 
  -2   8  16       31.57       45.39     10.11 o 
  -1   8  16        2.13      -10.69     14.25 o 
   0   8  16      162.32      160.30     25.26 o 
  -3   0  17        0.14       86.14     21.70 o 
  -1   0  17      524.24      543.72     41.13 o 
  -4   1  17        8.66       13.31     11.75 o 
  -3   1  17      408.05      559.55     30.89 o 
  -2   1  17        5.62       -3.68     10.07 o 
  -1   1  17      154.39      127.09     16.54 o 
   0   1  17       22.90       12.25     10.83 o 
   1   1  17      394.82      385.69     34.00 o 
   2   1  17        3.78       -1.37      9.72 o 
  -4   2  17      219.12      211.46     20.94 o 
  -3   2  17        0.04       57.61     13.73 o 
  -2   2  17      107.78      126.79     16.82 o 
  -1   2  17      309.17      290.90     26.88 o 
   0   2  17      258.16      257.73     20.68 o 
   1   2  17        4.46        0.32     13.28 o 
   2   2  17        3.38        7.07      8.23 o 
  -3   3  17       75.18       92.40     16.08 o 
  -2   3  17       26.99       14.38     11.75 o 
  -1   3  17        0.97        2.45     10.63 o 
   0   3  17      395.36      385.04     35.95 o 
   1   3  17       82.47       80.96     20.08 o 
   2   3  17       96.19      110.06     12.82 o 
  -3   4  17       13.48       17.57     12.01 o 
  -2   4  17      251.27      231.05     27.04 o 
  -1   4  17       11.46        0.27      9.88 o 
   0   4  17      741.23      605.57     44.69 o 
   1   4  17        8.61        2.91     14.90 o 
  -2   5  17       24.61       21.47     14.25 o 
  -1   5  17       38.63       54.40     20.40 o 
   0   5  17      250.02      232.84     29.79 o 
   1   5  17       81.79       84.20     21.37 o 
  -1   6  17      157.77      146.05     26.88 o 
                                                 
